# Supplementary material for: Mendelian randomization and colocalization analyses reveal an association between diet consumption and altered telomere length in leukocytes
Source: Medicine (Baltimore). 2025 Nov 21;104(47):e45825. doi: 10.1097/MD.0000000000045825 (PMC12643740; doi:10.1097/MD.0000000000045825)
Supplement: Supplementary file 1 [file medi-104-e45825-s001.xlsx]

## Sheet: Sheet1
Supplementary Data 1. Genetic variants for Mendelian randomization analysis of the associations between food consumption phenotypes and leukocyte telomere length.
Abbreviations: leukocyte telomere length (LTL); genome-wide association studies (GWAS); single nucleotide polymorphism (SNP); standard error (SE);
Exposure	Sample size of exposure GWAS	Number of cases of exposure GWAS	Outcome	Sample size of outcome GWAS	SNP	Effect allele	Other allele	Effect allele frequency	logOR/Beta for Exposure	SE for Exposure	P-value for Exposure	Beta for Outcome	SE for Outcome	R2 for Exposure	R2 for Outcome
Beef consumption	241092	22697	LTL	472174	rs10119975	A	C	0.500561	-0.00420931	0.000547903	1.55913e-14	-0.00129836	0.52	0.0011244	4.72161e-05
Beef consumption	241092	22697	LTL	472174	rs10789340	G	A	0.627436	0.00333252	0.000564745	3.61461e-09	-0.00251681	0.22	0.0011244	4.72161e-05
Beef consumption	241092	22697	LTL	472174	rs5751084	G	A	0.213933	0.00382009	0.000685923	2.5581e-08	0.00236903	0.34	0.0011244	4.72161e-05
Beef consumption	241092	22697	LTL	472174	rs7240986	A	G	0.37405	0.00331153	0.000568413	5.6798e-09	0.00110235	0.6	0.0011244	4.72161e-05
Beef consumption	241092	22697	LTL	472174	rs9827939	C	T	0.238613	0.00405531	0.00066735	1.22653e-09	0.00051154	0.83	0.0011244	4.72161e-05
Vegetables consumption	428979	32779	LTL	472174	rs10819082	A	G	0.672809	0.0148081	0.0023084	1.40933e-10	-0.00395076	0.064	0.00417763	0.000313586
Vegetables consumption	428979	32779	LTL	472174	rs11067376	G	A	0.359692	0.0147569	0.00226627	7.43735e-11	-0.00360355	0.0840001	0.00417763	0.000313586
Vegetables consumption	428979	32779	LTL	472174	rs11134442	G	A	0.634675	0.0134321	0.00225467	2.56223e-09	0.00058986	0.780001	0.00417763	0.000313586
Vegetables consumption	428979	32779	LTL	472174	rs12629972	C	T	0.583497	-0.0194339	0.00221297	1.60891e-18	-0.00023622	0.91	0.00417763	0.000313586
Vegetables consumption	428979	32779	LTL	472174	rs12773105	T	C	0.497567	-0.012081	0.00217867	2.9372e-08	-0.00061129	0.760001	0.00417763	0.000313586
Vegetables consumption	428979	32779	LTL	472174	rs1520919	A	G	0.304147	0.016847	0.00237511	1.31086e-12	0.00348409	0.11	0.00417763	0.000313586
Vegetables consumption	428979	32779	LTL	472174	rs1534749	C	T	0.537373	0.0124733	0.00217539	9.8174e-09	-0.00253592	0.21	0.00417763	0.000313586
Vegetables consumption	428979	32779	LTL	472174	rs1897495	T	C	0.425021	-0.01313	0.00220788	2.73352e-09	0.00193307	0.34	0.00417763	0.000313586
Vegetables consumption	428979	32779	LTL	472174	rs1982350	G	A	0.62633	-0.0125061	0.00227294	3.75189e-08	-0.00529975	0.0109999	0.00417763	0.000313586
Vegetables consumption	428979	32779	LTL	472174	rs2102738	C	A	0.173912	0.0161277	0.00290811	2.92673e-08	-0.00193964	0.47	0.00417763	0.000313586
Vegetables consumption	428979	32779	LTL	472174	rs4553256	T	C	0.148785	-0.0183738	0.00306257	1.97959e-09	-0.00360194	0.2	0.00417763	0.000313586
Vegetables consumption	428979	32779	LTL	472174	rs4861023	G	A	0.246392	0.0153341	0.00253892	1.54492e-09	0.00144414	0.54	0.00417763	0.000313586
Vegetables consumption	428979	32779	LTL	472174	rs60705333	A	G	0.455652	-0.0123996	0.00218944	1.48409e-08	0.00287792	0.16	0.00417763	0.000313586
Vegetables consumption	428979	32779	LTL	472174	rs6482190	G	A	0.726892	-0.0178722	0.00243056	1.93593e-13	-0.00400973	0.0759994	0.00417763	0.000313586
Vegetables consumption	428979	32779	LTL	472174	rs6903219	A	G	0.461785	-0.0120529	0.00218042	3.24265e-08	0.00045092	0.82	0.00417763	0.000313586
Vegetables consumption	428979	32779	LTL	472174	rs6958768	C	A	0.162713	0.0174604	0.00293732	2.77578e-09	0.00104665	0.7	0.00417763	0.000313586
Vegetables consumption	428979	32779	LTL	472174	rs75248709	T	C	0.044317	0.0300801	0.00535584	1.95067e-08	-0.00395289	0.43	0.00417763	0.000313586
Vegetables consumption	428979	32779	LTL	472174	rs7774567	G	A	0.915906	-0.022971	0.0038482	2.38279e-09	0.0309746	8.69961e-18	0.00417763	0.000313586
Vegetables consumption	428979	32779	LTL	472174	rs838133	G	A	0.5595	-0.015217	0.00225061	1.3679e-11	0.00114734	0.58	0.00417763	0.000313586
Vegetables consumption	428979	32779	LTL	472174	rs9545780	T	G	0.093007	0.0203327	0.00370185	3.96108e-08	-0.00396677	0.25	0.00417763	0.000313586
Vegetables consumption	428979	32779	LTL	472174	rs992623	A	G	0.180057	-0.0159978	0.00285612	2.12826e-08	0.00484029	0.0659994	0.00417763	0.000313586
Psychoactive drinks consumption	127604	32779	LTL	472174	rs1057868	T	C	0.284568	-0.0272249	0.00485866	2.102e-08	0.00694755	0.0017	0.00417763	0.000313586
Psychoactive drinks consumption	127604	32779	LTL	472174	rs11870068	C	A	0.198732	-0.0361018	0.00557569	9.48981e-11	0.00188363	0.450001	0.00417763	0.000313586
Psychoactive drinks consumption	127604	32779	LTL	472174	rs1260326	C	T	0.612025	-0.0422253	0.00451025	7.81927e-21	-0.00595534	0.00379997	0.00417763	0.000313586
Psychoactive drinks consumption	127604	32779	LTL	472174	rs16843603	C	T	0.277257	0.0280345	0.00490174	1.06964e-08	0.00665465	0.00299999	0.00417763	0.000313586
Psychoactive drinks consumption	127604	32779	LTL	472174	rs1919208	T	C	0.991801	-0.190961	0.0288548	3.64061e-11	-0.0290011	0.015	0.00417763	0.000313586
Psychoactive drinks consumption	127604	32779	LTL	472174	rs2472297	T	C	0.250556	-0.0727823	0.00497633	1.926e-48	-0.0062178	0.00739997	0.00417763	0.000313586
Psychoactive drinks consumption	127604	32779	LTL	472174	rs28680958	A	G	0.222212	0.0311069	0.00535602	6.32839e-09	0.00104734	0.66	0.00417763	0.000313586
Psychoactive drinks consumption	127604	32779	LTL	472174	rs4382592	G	T	0.687897	0.0274249	0.00482134	1.28361e-08	-0.00342113	0.12	0.00417763	0.000313586
Psychoactive drinks consumption	127604	32779	LTL	472174	rs4410790	C	T	0.621585	-0.0595571	0.0045848	1.39207e-38	0.00053879	0.79	0.00417763	0.000313586
Psychoactive drinks consumption	127604	32779	LTL	472174	rs6090107	T	C	0.433081	-0.0246122	0.00446158	3.4586e-08	-0.00065669	0.75	0.00417763	0.000313586
Psychoactive drinks consumption	127604	32779	LTL	472174	rs76761706	C	T	0.215414	0.0342958	0.00530724	1.03278e-10	0.00303525	0.21	0.00417763	0.000313586
Psychoactive drinks consumption	127604	32779	LTL	472174	rs7777102	G	A	0.134705	-0.0494928	0.00650245	2.71116e-14	-0.00631909	0.032	0.00417763	0.000313586
Psychoactive drinks consumption	127604	32779	LTL	472174	rs7928017	A	C	0.439726	0.0249892	0.00445129	1.97771e-08	0.0042836	0.0340001	0.00417763	0.000313586
Meat consumption	266042	32779	LTL	472174	rs11743441	T	G	0.567014	0.0182707	0.00297564	8.24712e-10	-0.0025744	0.21	0.00417763	0.000313586
Meat consumption	266042	32779	LTL	472174	rs12103229	A	C	0.535534	0.0176126	0.00294401	2.19728e-09	-0.0022241	0.27	0.00417763	0.000313586
Meat consumption	266042	32779	LTL	472174	rs12237274	C	A	0.664006	-0.0179244	0.00311764	8.95892e-09	-0.00055075	0.8	0.00417763	0.000313586
Meat consumption	266042	32779	LTL	472174	rs12681205	A	C	0.574353	0.016266	0.00296128	3.9544e-08	0.00045647	0.82	0.00417763	0.000313586
Meat consumption	266042	32779	LTL	472174	rs1490003	C	A	0.379136	-0.0172133	0.0030257	1.27758e-08	0.00191301	0.36	0.00417763	0.000313586
Meat consumption	266042	32779	LTL	472174	rs17348302	C	T	0.195381	0.0208498	0.00364935	1.10807e-08	0.00161402	0.52	0.00417763	0.000313586
Meat consumption	266042	32779	LTL	472174	rs1824530	T	C	0.588339	0.0184543	0.00296627	4.92737e-10	-0.00383246	0.0589997	0.00180881	7.47809e-05
Meat consumption	266042	32779	LTL	472174	rs35797675	G	T	0.213199	0.0202894	0.00358267	1.4858e-08	-0.00090008	0.709999	0.00180881	7.47809e-05
Meat consumption	266042	32779	LTL	472174	rs429358	C	T	0.153969	0.0296809	0.00404808	2.26583e-13	0.0173498	3.79997e-10	0.00180881	7.47809e-05
Meat consumption	266042	32779	LTL	472174	rs4486004	T	G	0.218003	0.0245491	0.00353444	3.76645e-12	0.00156729	0.52	0.00180881	7.47809e-05
Meat consumption	266042	32779	LTL	472174	rs453520	T	C	0.563394	0.0176719	0.00296499	2.51952e-09	-0.00138495	0.5	0.00180881	7.47809e-05
Meat consumption	266042	32779	LTL	472174	rs4728354	T	C	0.546834	-0.0170258	0.00294612	7.51191e-09	-0.00623552	0.00189998	0.00180881	7.47809e-05
Meat consumption	266042	32779	LTL	472174	rs77560201	C	T	0.083146	-0.0293918	0.00522678	1.87341e-08	-0.00805466	0.0259998	0.00180881	7.47809e-05
Meat consumption	266042	32779	LTL	472174	rs77691530	T	C	0.048248	0.0364156	0.00665872	4.52951e-08	0.00232453	0.62	0.00180881	7.47809e-05
Meat consumption	266042	32779	LTL	472174	rs80128386	G	A	0.112767	-0.0260905	0.00462299	1.66476e-08	-8.585e-05	0.98	0.000987465	7.00776e-06
Meat consumption	266042	32779	LTL	472174	rs8067821	C	T	0.454415	-0.0165702	0.00296544	2.30028e-08	-0.00090589	0.66	0.000987465	7.00776e-06
Meat consumption	266042	32779	LTL	472174	rs868351	T	G	0.227719	0.0191283	0.0034993	4.59447e-08	-0.00183934	0.44	0.000987465	7.00776e-06
Meat consumption	266042	32779	LTL	472174	rs9607816	A	G	0.198395	0.0216316	0.00370142	5.09173e-09	0.00119278	0.64	0.000987465	7.00776e-06
Healthy food consumption	386047	32779	LTL	472174	rs10741616	A	G	0.387439	0.0130637	0.00238007	4.04659e-08	0.00425888	0.0379997	0.000987465	7.00776e-06
Healthy food consumption	386047	32779	LTL	472174	rs10828266	G	A	0.71982	-0.0302788	0.00257465	6.24774e-32	-0.00484693	0.0299999	0.00223464	0.000233895
Healthy food consumption	386047	32779	LTL	472174	rs11227485	T	C	0.28666	0.018045	0.0025417	1.2514e-12	-0.00043737	0.84	0.00223464	0.000233895
Healthy food consumption	386047	32779	LTL	472174	rs11250117	A	C	0.47293	0.0160678	0.00232011	4.34588e-12	-0.0022566	0.26	0.00223464	0.000233895
Healthy food consumption	386047	32779	LTL	472174	rs11859365	C	A	0.256389	-0.0181347	0.00265532	8.51646e-12	0.00010418	0.96	0.00223464	0.000233895
Healthy food consumption	386047	32779	LTL	472174	rs1213511	T	C	0.410784	0.0134295	0.00234949	1.09104e-08	0.00157474	0.44	0.00223464	0.000233895
Healthy food consumption	386047	32779	LTL	472174	rs12187112	A	G	0.361035	0.0142935	0.00240749	2.90105e-09	0.00155353	0.450001	0.00223464	0.000233895
Healthy food consumption	386047	32779	LTL	472174	rs13084910	G	A	0.612088	0.0138377	0.00238294	6.36143e-09	-0.00487504	0.0179999	0.00223464	0.000233895
Healthy food consumption	386047	32779	LTL	472174	rs13198474	A	G	0.089885	0.0345618	0.00392625	1.33514e-18	-0.0316781	1.50003e-19	0.00223464	0.000233895
Healthy food consumption	386047	32779	LTL	472174	rs1421085	C	T	0.394277	-0.0208165	0.00235819	1.07208e-18	-0.00463811	0.0239999	0.00223464	0.000233895
Healthy food consumption	386047	32779	LTL	472174	rs1516726	G	A	0.797114	-0.0165611	0.00294214	1.81348e-08	0.00508619	0.0430002	0.00223464	0.000233895
Healthy food consumption	386047	32779	LTL	472174	rs1548641	C	T	0.662647	0.0133307	0.0024409	4.72428e-08	0.00140739	0.51	0.00223464	0.000233895
Healthy food consumption	386047	32779	LTL	472174	rs2140364	C	T	0.370375	-0.0136035	0.00239388	1.32639e-08	-2.629e-05	0.99	0.00223464	0.000233895
Healthy food consumption	386047	32779	LTL	472174	rs2666550	C	T	0.496412	0.0140097	0.00231742	1.49071e-09	-0.00524563	0.0089	0.00223464	0.000233895
Healthy food consumption	386047	32779	LTL	472174	rs2869789	C	A	0.428556	0.0142686	0.00233977	1.07222e-09	0.00114216	0.57	0.00223464	0.000233895
Healthy food consumption	386047	32779	LTL	472174	rs2961658	A	G	0.322314	-0.0155149	0.00250776	6.14171e-10	0.00051514	0.81	0.00223464	0.000233895
Healthy food consumption	386047	32779	LTL	472174	rs3124402	G	A	0.723253	0.0219662	0.0026081	3.69248e-17	-0.00262824	0.24	0.00223464	0.000233895
Healthy food consumption	386047	32779	LTL	472174	rs34402524	G	T	0.123467	-0.0197705	0.00347287	1.2493e-08	-0.00267203	0.37	0.00223464	0.000233895
Healthy food consumption	386047	32779	LTL	472174	rs35287743	T	G	0.111815	0.0299921	0.00363951	1.71207e-16	-0.00376155	0.24	0.00223464	0.000233895
Healthy food consumption	386047	32779	LTL	472174	rs3867311	T	C	0.309011	-0.0139573	0.00249999	2.36469e-08	0.00190558	0.38	0.00223464	0.000233895
Healthy food consumption	386047	32779	LTL	472174	rs429358	C	T	0.153969	-0.0251442	0.00319145	3.31033e-15	0.0173498	3.79997e-10	0.00223464	0.000233895
Healthy food consumption	386047	32779	LTL	472174	rs45501495	T	C	0.244204	-0.0234051	0.00272791	9.49917e-18	0.00213087	0.36	0.00223464	0.000233895
Healthy food consumption	386047	32779	LTL	472174	rs4861024	G	A	0.245997	0.0160655	0.00271523	3.2825e-09	0.00161125	0.49	0.00223464	0.000233895
Healthy food consumption	386047	32779	LTL	472174	rs5749227	G	A	0.762639	0.018227	0.00269492	1.34706e-11	0.00167285	0.48	0.00692449	0.000116099
Healthy food consumption	386047	32779	LTL	472174	rs663129	A	G	0.237129	-0.0160985	0.00273281	3.84269e-09	-0.00061919	0.79	0.00692449	0.000116099
Healthy food consumption	386047	32779	LTL	472174	rs6808550	G	A	0.566462	-0.0175384	0.00234375	7.26094e-14	-0.00100311	0.62	0.00692449	0.000116099
Healthy food consumption	386047	32779	LTL	472174	rs6903219	A	G	0.461785	-0.0143982	0.00232148	5.56832e-10	0.00045092	0.82	0.00692449	0.000116099
Healthy food consumption	386047	32779	LTL	472174	rs71466817	T	C	0.211415	-0.0159438	0.00285945	2.46365e-08	-0.00149036	0.55	0.00692449	0.000116099
Healthy food consumption	386047	32779	LTL	472174	rs7321480	A	G	0.408	-0.0128931	0.00234958	4.07879e-08	0.00118026	0.56	0.00692449	0.000116099
Healthy food consumption	386047	32779	LTL	472174	rs7652808	G	T	0.652419	0.0144346	0.00241939	2.4283e-09	-0.0006803	0.75	0.00692449	0.000116099
Healthy food consumption	386047	32779	LTL	472174	rs7873499	G	A	0.588704	0.0129212	0.00235185	3.92779e-08	-0.00418073	0.04	0.00692449	0.000116099
Healthy food consumption	386047	32779	LTL	472174	rs790564	C	A	0.719808	-0.0169621	0.00259657	6.46841e-11	-0.00415901	0.064	0.00692449	0.000116099
Healthy food consumption	386047	32779	LTL	472174	rs862227	G	A	0.44799	0.0128515	0.00231659	2.89593e-08	-0.00364905	0.0700003	0.00692449	0.000116099
Healthy food consumption	386047	32779	LTL	472174	rs898751	T	C	0.493959	0.0136089	0.00231427	4.09176e-09	0.00049665	0.8	0.00692449	0.000116099
Healthy food consumption	386047	32779	LTL	472174	rs9597870	G	T	0.241351	0.0164798	0.00269873	1.01826e-09	0.00209699	0.37	0.00692449	0.000116099
Healthy food consumption	386047	32779	LTL	472174	rs990871	T	C	0.597688	-0.017201	0.00235393	2.72461e-13	-0.00519414	0.0109999	0.00692449	0.000116099
Fruit consumption	421155	32779	LTL	472174	rs10026792	A	G	0.282188	-0.013453	0.00240923	2.3515e-08	0.0059519	0.00759994	0.00272431	0.000140224
Fruit consumption	421155	32779	LTL	472174	rs10128597	A	G	0.278543	-0.0153267	0.00246488	5.03416e-10	0.00366472	0.1	0.00272431	0.000140224
Fruit consumption	421155	32779	LTL	472174	rs10249294	A	G	0.374858	-0.0264741	0.00225743	9.2107e-32	0.00249259	0.23	0.00272431	0.000140224
Fruit consumption	421155	32779	LTL	472174	rs10271924	T	C	0.493476	0.0165773	0.00224587	1.56807e-13	-0.00256338	0.21	0.00272431	0.000140224
Fruit consumption	421155	32779	LTL	472174	rs10460129	C	T	0.158153	0.0164441	0.00299608	4.053e-08	-0.00447357	0.1	0.00272431	0.000140224
Fruit consumption	421155	32779	LTL	472174	rs10779030	A	C	0.651888	0.0134382	0.00228663	4.1811e-09	-0.00407694	0.0539995	0.00272431	0.000140224
Fruit consumption	421155	32779	LTL	472174	rs10828266	G	A	0.71982	-0.0291915	0.00243246	3.51793e-33	-0.00484693	0.0299999	0.00272431	0.000140224
Fruit consumption	421155	32779	LTL	472174	rs11085749	A	G	0.38659	0.0156879	0.00224473	2.77346e-12	0.00079601	0.7	0.00272431	0.000140224
Fruit consumption	421155	32779	LTL	472174	rs11227485	T	C	0.28666	0.0163233	0.0024022	1.08193e-11	-0.00043737	0.84	0.00272431	0.000140224
Fruit consumption	421155	32779	LTL	472174	rs115067791	A	G	0.055243	-0.0290423	0.00472992	8.24518e-10	0.00591637	0.18	0.00272431	0.000140224
Fruit consumption	421155	32779	LTL	472174	rs11646221	T	G	0.566431	-0.0124468	0.00222658	2.26958e-08	0.00553761	0.00659994	0.00272431	0.000140224
Fruit consumption	421155	32779	LTL	472174	rs11706708	T	C	0.208008	0.0184462	0.00267684	5.53815e-12	-0.00166865	0.5	0.00272431	0.000140224
Fruit consumption	421155	32779	LTL	472174	rs12120761	A	G	0.485787	-0.0130591	0.00218806	2.39661e-09	-0.00224518	0.26	0.00272431	0.000140224
Fruit consumption	421155	32779	LTL	472174	rs12196849	A	C	0.358865	-0.0147738	0.00227276	8.01203e-11	0.00250832	0.23	0.00272431	0.000140224
Fruit consumption	421155	32779	LTL	472174	rs12245149	A	C	0.484842	0.0150919	0.00218834	5.32944e-12	0.00131225	0.51	0.00272431	0.000140224
Fruit consumption	421155	32779	LTL	472174	rs12445768	C	T	0.472065	-0.0130318	0.00218987	2.66605e-09	0.00081455	0.68	0.00272431	0.000140224
Fruit consumption	421155	32779	LTL	472174	rs12784301	G	A	0.283035	-0.0141727	0.00241461	4.36917e-09	0.0018576	0.4	0.00272431	0.000140224
Fruit consumption	421155	32779	LTL	472174	rs12969294	G	A	0.658843	-0.0132948	0.00231515	9.32648e-09	-0.00240631	0.26	0.00272431	0.000140224
Fruit consumption	421155	32779	LTL	472174	rs1582323	G	A	0.594064	-0.0124012	0.00224474	3.30265e-08	0.00282213	0.17	0.00272431	0.000140224
Fruit consumption	421155	32779	LTL	472174	rs1620977	G	A	0.73657	0.0263814	0.00246728	1.10379e-26	-0.00155252	0.49	0.00443497	0.000388202
Fruit consumption	421155	32779	LTL	472174	rs17175518	A	C	0.236687	-0.0194909	0.00258437	4.63482e-14	-0.00064433	0.780001	0.00443497	0.000388202
Fruit consumption	421155	32779	LTL	472174	rs1964272	A	G	0.479584	-0.0147678	0.00218879	1.50941e-11	-0.00102277	0.61	0.00443497	0.000388202
Fruit consumption	421155	32779	LTL	472174	rs2236707	T	C	0.453953	-0.0122959	0.00220564	2.47878e-08	-0.00022577	0.91	0.00443497	0.000388202
Fruit consumption	421155	32779	LTL	472174	rs2426219	C	A	0.249255	-0.013789	0.0025197	4.43841e-08	-0.0030637	0.19	0.00443497	0.000388202
Fruit consumption	421155	32779	LTL	472174	rs2446621	C	T	0.518121	0.0131393	0.00218849	1.92745e-09	0.0003203	0.87	0.00443497	0.000388202
Fruit consumption	421155	32779	LTL	472174	rs2458372	T	C	0.490153	-0.0138625	0.00218606	2.27828e-10	0.0019737	0.32	0.00443497	0.000388202
Fruit consumption	421155	32779	LTL	472174	rs2504671	A	C	0.231799	-0.0194593	0.00258513	5.17615e-14	0.0019517	0.41	0.00443497	0.000388202
Fruit consumption	421155	32779	LTL	472174	rs2620067	G	A	0.516992	-0.0121052	0.00220636	4.09916e-08	0.00168042	0.41	0.00443497	0.000388202
Fruit consumption	421155	32779	LTL	472174	rs34162196	T	C	0.097335	0.038703	0.00362811	1.44367e-26	0.00467321	0.17	0.00443497	0.000388202
Fruit consumption	421155	32779	LTL	472174	rs357842	G	A	0.333654	0.0131166	0.00232223	1.62069e-08	0.00372379	0.0810009	0.00443497	0.000388202
Fruit consumption	421155	32779	LTL	472174	rs36095873	G	T	0.573452	-0.014757	0.002227	3.43927e-11	-0.00093048	0.649999	0.00443497	0.000388202
Fruit consumption	421155	32779	LTL	472174	rs3764002	T	C	0.260136	-0.0145202	0.00248488	5.11382e-09	0.00637592	0.00530005	0.00443497	0.000388202
Fruit consumption	421155	32779	LTL	472174	rs4269101	G	T	0.717378	0.0158068	0.00243618	8.67838e-11	-0.00691203	0.00189998	0.00443497	0.000388202
Fruit consumption	421155	32779	LTL	472174	rs429358	C	T	0.153969	-0.0278078	0.00302037	3.36098e-20	0.0173498	3.79997e-10	0.00443497	0.000388202
Fruit consumption	421155	32779	LTL	472174	rs4446955	C	T	0.192349	-0.0164203	0.00284494	7.84534e-09	0.00100347	0.7	0.00443497	0.000388202
Fruit consumption	421155	32779	LTL	472174	rs55979051	G	A	0.2032	-0.0217041	0.00271325	1.2515e-15	0.00023825	0.92	0.00443497	0.000388202
Fruit consumption	421155	32779	LTL	472174	rs5749227	G	A	0.762639	0.0159821	0.00254938	3.63282e-10	0.00167285	0.48	0.00443497	0.000388202
Fruit consumption	421155	32779	LTL	472174	rs60790835	C	T	0.10102	0.0208074	0.00364375	1.12683e-08	-0.00012121	0.97	0.00443497	0.000388202
Fruit consumption	421155	32779	LTL	472174	rs62442924	T	C	0.193515	-0.0187603	0.00277822	1.45178e-11	0.00552836	0.0299999	0.00443497	0.000388202
Fruit consumption	421155	32779	LTL	472174	rs6438468	A	C	0.679462	0.0129903	0.00236521	3.96918e-08	-0.0013235	0.54	0.00443497	0.000388202
Fruit consumption	421155	32779	LTL	472174	rs6545772	T	C	0.470438	0.0156819	0.00219068	8.16017e-13	-0.0001331	0.95	0.00443497	0.000388202
Fruit consumption	421155	32779	LTL	472174	rs6868457	C	T	0.478038	-0.0130932	0.00219779	2.56237e-09	0.00344677	0.0860003	0.00443497	0.000388202
Fruit consumption	421155	32779	LTL	472174	rs7042499	A	G	0.618422	0.013083	0.00225036	6.10905e-09	-0.00486584	0.0189998	0.00443497	0.000388202
Fruit consumption	421155	32779	LTL	472174	rs72974269	T	C	0.311961	-0.0149297	0.00235111	2.15228e-10	-0.00606964	0.005	0.00443497	0.000388202
Fruit consumption	421155	32779	LTL	472174	rs7386735	C	T	0.686819	0.0133229	0.0023598	1.64447e-08	-0.00066028	0.760001	0.00443497	0.000388202
Fruit consumption	421155	32779	LTL	472174	rs75641275	C	A	0.140287	0.0219232	0.00311307	1.89087e-12	0.00212142	0.46	0.00443497	0.000388202
Fruit consumption	421155	32779	LTL	472174	rs862227	G	A	0.44799	0.0184341	0.00218929	3.76104e-17	-0.00364905	0.0700003	0.00443497	0.000388202
Fruit consumption	421155	32779	LTL	472174	rs898751	T	C	0.493959	0.0141473	0.00218793	1.00601e-10	0.00049665	0.8	0.00443497	0.000388202
Fruit consumption	421155	32779	LTL	472174	rs9362427	T	G	0.461991	-0.0123142	0.00219521	2.02786e-08	0.00038688	0.85	0.00443497	0.000388202
Fish consumption	308008	32779	LTL	472174	rs10105127	C	T	0.657888	-0.0159211	0.0027237	5.05401e-09	0.00094353	0.66	0.00443497	0.000388202
Fish consumption	308008	32779	LTL	472174	rs1019444	C	T	0.389046	-0.0157187	0.00264058	2.63681e-09	0.00067875	0.74	0.00443497	0.000388202
Fish consumption	308008	32779	LTL	472174	rs10828258	G	A	0.310663	0.0184004	0.00276375	2.78074e-11	0.00287365	0.19	0.00443497	0.000388202
Fish consumption	308008	32779	LTL	472174	rs11859365	C	A	0.256389	-0.0242436	0.00294817	1.98013e-16	0.00010418	0.96	0.00443497	0.000388202
Fish consumption	308008	32779	LTL	472174	rs11993089	T	G	0.427431	-0.0183982	0.00261796	2.09991e-12	-0.00214454	0.29	0.00443497	0.000388202
Fish consumption	308008	32779	LTL	472174	rs13198474	A	G	0.089885	0.0358596	0.00436387	2.08001e-16	-0.0316781	1.50003e-19	0.00443497	0.000388202
Fish consumption	308008	32779	LTL	472174	rs144696853	G	A	0.13086	0.0207446	0.00378922	4.38405e-08	0.00539304	0.0729995	0.00601088	0.000291372
Fish consumption	308008	32779	LTL	472174	rs2413045	G	A	0.809352	0.0197473	0.0032105	7.70645e-10	0.00369049	0.15	0.00601088	0.000291372
Fish consumption	308008	32779	LTL	472174	rs2572973	T	G	0.09413	0.0262155	0.00440352	2.62783e-09	0.00133814	0.7	0.00601088	0.000291372
Fish consumption	308008	32779	LTL	472174	rs258151	A	G	0.354165	-0.0153213	0.00267125	9.71596e-09	-8.13e-05	0.97	0.00601088	0.000291372
Fish consumption	308008	32779	LTL	472174	rs271081	C	T	0.49638	0.0150939	0.00256972	4.25999e-09	-0.00118269	0.55	0.00601088	0.000291372
Fish consumption	308008	32779	LTL	472174	rs3105038	G	A	0.798061	0.0230822	0.00320447	5.88407e-13	-0.00180433	0.47	0.00601088	0.000291372
Fish consumption	308008	32779	LTL	472174	rs35287743	T	G	0.111815	0.0330975	0.00405142	3.10019e-16	-0.00376155	0.24	0.00601088	0.000291372
Fish consumption	308008	32779	LTL	472174	rs418464	C	T	0.484982	0.0207691	0.00257644	7.55725e-16	-0.00018175	0.93	0.00601088	0.000291372
Fish consumption	308008	32779	LTL	472174	rs45501495	T	C	0.244204	-0.0176311	0.00302854	5.82661e-09	0.00213087	0.36	0.00601088	0.000291372
Fish consumption	308008	32779	LTL	472174	rs535669	G	A	0.310487	0.0159142	0.0027777	1.00865e-08	9.99e-05	0.96	0.00601088	0.000291372
Fish consumption	308008	32779	LTL	472174	rs55932845	G	T	0.308109	0.015386	0.00278064	3.14321e-08	0.00063145	0.77	0.00601088	0.000291372
Fish consumption	308008	32779	LTL	472174	rs56094641	G	A	0.395425	-0.0227919	0.002617	3.06088e-18	-0.00456244	0.0259998	0.00601088	0.000291372
Fish consumption	308008	32779	LTL	472174	rs6808550	G	A	0.566462	-0.0159686	0.00260276	8.50138e-10	-0.00100311	0.62	0.00601088	0.000291372
Fish consumption	308008	32779	LTL	472174	rs7146955	G	A	0.587152	0.01802	0.00261188	5.22742e-12	0.00294818	0.15	0.00601088	0.000291372
Fish consumption	308008	32779	LTL	472174	rs837309	T	C	0.529882	0.0140766	0.00256701	4.16616e-08	-0.0006357	0.75	0.00601088	0.000291372
Fish consumption	308008	32779	LTL	472174	rs9841174	C	T	0.374899	-0.014729	0.00265737	2.97845e-08	0.00066339	0.75	0.00601088	0.000291372
Coffee consumption	105037	32779	LTL	472174	rs1057868	T	C	0.284568	-0.0520407	0.0053635	2.93485e-22	0.00694755	0.0017	0.00601088	0.000291372
Coffee consumption	105037	32779	LTL	472174	rs11127048	A	G	0.618332	-0.030047	0.00508375	3.41289e-09	-0.00679647	0.00109999	0.00601088	0.000291372
Coffee consumption	105037	32779	LTL	472174	rs2472297	T	C	0.250556	-0.112858	0.00546844	1.24927e-94	-0.0062178	0.00739997	0.00601088	0.000291372
Coffee consumption	105037	32779	LTL	472174	rs4148155	G	A	0.112025	0.0467989	0.00772241	1.36004e-09	-0.0111847	0.000409996	0.00601088	0.000291372
Coffee consumption	105037	32779	LTL	472174	rs4410790	C	T	0.621585	-0.100176	0.00508825	2.7502e-86	0.00053879	0.79	0.00601088	0.000291372
Coffee consumption	105037	32779	LTL	472174	rs56113850	C	T	0.569606	-0.0302281	0.00493553	9.09176e-10	0.00340854	0.0920005	0.00601088	0.000291372
Coffee consumption	105037	32779	LTL	472174	rs6062678	T	G	0.463607	-0.0302261	0.00495084	1.02651e-09	-0.00101909	0.62	0.00601088	0.000291372
Coffee consumption	105037	32779	LTL	472174	rs66723169	A	C	0.229884	-0.0394811	0.00579537	9.58954e-12	-0.0005654	0.81	0.00601088	0.000291372
Coffee consumption	105037	32779	LTL	472174	rs7564708	C	T	0.830852	-0.0374286	0.00653251	1.00673e-08	-0.00175569	0.51	0.00601088	0.000291372
Coffee consumption	105037	32779	LTL	472174	rs79624003	G	A	0.126152	-0.0484273	0.00722117	1.99623e-11	-0.00372333	0.22	0.00601088	0.000291372
Coffee consumption	105037	32779	LTL	472174	rs907389	C	A	0.368331	0.0310611	0.00510436	1.16338e-09	-0.00055262	0.79	0.00601088	0.000291372
Overall healthy diet	258758	32779	LTL	472174	rs1260326	C	T	0.612025	-0.0224538	0.00356612	3.04569e-10	-0.00595534	0.00379997	0.00601088	0.000291372
Overall healthy diet	258758	32779	LTL	472174	rs16843603	C	T	0.277257	0.0237617	0.00388046	9.15916e-10	0.00665465	0.00299999	0.00601088	0.000291372
Overall healthy diet	258758	32779	LTL	472174	rs199504	T	C	0.788481	-0.0280345	0.00424158	3.85714e-11	-0.00385249	0.12	0.00601088	0.000291372
Overall healthy diet	258758	32779	LTL	472174	rs2136355	A	G	0.439762	0.025412	0.00353205	6.26069e-13	0.00230472	0.25	0.00601088	0.000291372
Overall healthy diet	258758	32779	LTL	472174	rs2472297	T	C	0.250556	-0.0506132	0.00394053	9.26382e-38	-0.0062178	0.00739997	0.00601088	0.000291372
Overall healthy diet	258758	32779	LTL	472174	rs2533273	A	C	0.482214	-0.0223024	0.00349992	1.86262e-10	-0.00143644	0.47	0.00601088	0.000291372
Overall healthy diet	258758	32779	LTL	472174	rs4410790	C	T	0.621585	-0.0390576	0.00362449	4.46875e-27	0.00053879	0.79	0.00601088	0.000291372
Overall healthy diet	258758	32779	LTL	472174	rs477813	T	C	0.589348	0.0204243	0.00353631	7.66851e-09	0.00282852	0.16	0.00601088	0.000291372
Overall healthy diet	258758	32779	LTL	472174	rs6594014	G	A	0.518153	-0.0206764	0.0034889	3.09756e-09	-0.00070485	0.719999	0.00601088	0.000291372
Overall healthy diet	258758	32779	LTL	472174	rs66721590	A	G	0.350093	0.0217767	0.00367216	3.02559e-09	0.00223584	0.29	0.00601088	0.000291372
Overall healthy diet	258758	32779	LTL	472174	rs898751	T	C	0.493959	-0.0194018	0.00349099	2.73407e-08	0.00049665	0.8	0.00601088	0.000291372
Overall healthy diet	258758	32779	LTL	472174	rs9379829	T	C	0.212098	0.0304961	0.00420701	4.202e-13	0.00139922	0.57	0.00601088	0.000291372
Overall healthy diet	258758	32779	LTL	472174	rs9607805	T	C	0.71277	-0.025946	0.00393125	4.11278e-11	0.00149676	0.5	0.00601088	0.000291372
Alcohol consumption	141145	32779	LTL	472174	rs10750025	T	C	0.687019	-0.0294219	0.00478472	7.79059e-10	-0.00049541	0.82	0.00601088	0.000291372
Alcohol consumption	141145	32779	LTL	472174	rs1260326	C	T	0.612025	-0.0356084	0.00452063	3.35707e-15	-0.00595534	0.00379997	0.00601088	0.000291372
Alcohol consumption	141145	32779	LTL	472174	rs1919208	T	C	0.991801	-0.211818	0.0293632	5.444e-13	-0.0290011	0.015	0.00601088	0.000291372
Alcohol consumption	141145	32779	LTL	472174	rs1991556	A	G	0.217992	0.0330162	0.00533509	6.07348e-10	0.00336408	0.17	0.00601088	0.000291372
Alcohol consumption	141145	32779	LTL	472174	rs28712821	A	G	0.598583	-0.0324025	0.0045726	1.3782e-12	-0.00214969	0.3	0.00601088	0.000291372
Alcohol consumption	141145	32779	LTL	472174	rs4382592	G	T	0.687897	0.0279302	0.00483257	7.489e-09	-0.00342113	0.12	0.00601088	0.000291372
Alcohol consumption	141145	32779	LTL	472174	rs62084747	T	C	0.733013	0.0286871	0.00507284	1.55818e-08	0.00086836	0.7	0.00601088	0.000291372
Water consumption	445799	32779	LTL	472174	rs10009346	A	G	0.299996	0.0303781	0.00438202	4.13637e-12	0.00233081	0.29	0.00315532	0.000213998
Water consumption	445799	32779	LTL	472174	rs10275521	C	T	0.314447	0.023549	0.00428169	3.7994e-08	0.00712989	0.001	0.00315532	0.000213998
Water consumption	445799	32779	LTL	472174	rs10789340	G	A	0.627436	-0.0240923	0.00405978	2.94948e-09	-0.00251681	0.22	0.00315532	0.000213998
Water consumption	445799	32779	LTL	472174	rs10817299	G	A	0.785866	0.0264409	0.00475231	2.63963e-08	-0.00148556	0.55	0.00315532	0.000213998
Water consumption	445799	32779	LTL	472174	rs10972033	T	G	0.451786	0.0218664	0.00393749	2.80189e-08	-0.0003081	0.88	0.00315532	0.000213998
Water consumption	445799	32779	LTL	472174	rs11012726	C	T	0.299589	0.0283042	0.00429596	4.44106e-11	0.00227854	0.3	0.00315532	0.000213998
Water consumption	445799	32779	LTL	472174	rs11125629	G	A	0.541202	-0.0236338	0.00394693	2.12575e-09	-0.0021135	0.3	0.00315532	0.000213998
Water consumption	445799	32779	LTL	472174	rs113173628	T	C	0.210094	-0.0338589	0.00480365	1.80756e-12	0.00300287	0.23	0.00315532	0.000213998
Water consumption	445799	32779	LTL	472174	rs11714200	A	G	0.611917	0.0246104	0.00404552	1.17681e-09	-0.00489308	0.017	0.00315532	0.000213998
Water consumption	445799	32779	LTL	472174	rs117810762	A	G	0.017211	0.0861266	0.0150235	9.87908e-09	-0.00220761	0.780001	0.00315532	0.000213998
Water consumption	445799	32779	LTL	472174	rs12402939	C	A	0.392691	0.0270137	0.00402491	1.92464e-11	-0.00137255	0.5	0.00315532	0.000213998
Water consumption	445799	32779	LTL	472174	rs12733867	G	A	0.25095	0.024887	0.00451142	3.45926e-08	0.00052187	0.82	0.00315532	0.000213998
Water consumption	445799	32779	LTL	472174	rs13137669	T	C	0.512391	0.0221725	0.00393279	1.72181e-08	0.00055846	0.780001	0.00315532	0.000213998
Water consumption	445799	32779	LTL	472174	rs1381273	T	C	0.45113	-0.0303515	0.00396004	1.79609e-14	0.00255284	0.2	0.00315532	0.000213998
Water consumption	445799	32779	LTL	472174	rs1421085	C	T	0.394277	-0.0288532	0.00400523	5.85225e-13	-0.00463811	0.0239999	0.00315532	0.000213998
Water consumption	445799	32779	LTL	472174	rs1427041	G	A	0.823562	-0.0298889	0.00524337	1.19581e-08	-0.00100357	0.7	0.00315532	0.000213998
Water consumption	445799	32779	LTL	472174	rs1443749	T	C	0.3653	-0.0222088	0.00407184	4.91822e-08	-0.00190068	0.36	0.00315532	0.000213998
Water consumption	445799	32779	LTL	472174	rs1547731	G	A	0.490065	0.0219378	0.00393629	2.50077e-08	-0.00172605	0.39	0.00315532	0.000213998
Water consumption	445799	32779	LTL	472174	rs17075255	T	C	0.229125	0.0306401	0.00466191	4.9499e-11	-0.00187165	0.43	0.00315532	0.000213998
Water consumption	445799	32779	LTL	472174	rs17444495	A	G	0.429064	-0.0240507	0.00396246	1.28198e-09	0.00158242	0.43	0.00315532	0.000213998
Water consumption	445799	32779	LTL	472174	rs2198234	T	G	0.527157	-0.0267002	0.00393204	1.11808e-11	0.00149404	0.46	0.00315532	0.000213998
Water consumption	445799	32779	LTL	472174	rs224415	A	G	0.239077	-0.0340102	0.00472486	6.10398e-13	0.002012	0.4	0.00315532	0.000213998
Water consumption	445799	32779	LTL	472174	rs2289292	T	C	0.327898	0.0252076	0.00417443	1.55483e-09	8.355e-05	0.97	0.0115551	9.61106e-05
Water consumption	445799	32779	LTL	472174	rs2472297	T	C	0.250556	0.0837789	0.00444226	2.45429e-79	-0.0062178	0.00739997	0.0115551	9.61106e-05
Water consumption	445799	32779	LTL	472174	rs2907824	A	G	0.42907	0.0254767	0.00398458	1.61789e-10	0.00047864	0.81	0.0115551	9.61106e-05
Water consumption	445799	32779	LTL	472174	rs2917704	A	G	0.604848	0.0234322	0.00402868	6.01476e-09	-0.00371153	0.0700003	0.0115551	9.61106e-05
Water consumption	445799	32779	LTL	472174	rs2972140	C	T	0.661163	-0.0246223	0.00411191	2.12379e-09	-0.00041615	0.84	0.0115551	9.61106e-05
Water consumption	445799	32779	LTL	472174	rs318543	C	T	0.1695	0.0290471	0.00529869	4.20687e-08	-0.00656169	0.0140001	0.0115551	9.61106e-05
Water consumption	445799	32779	LTL	472174	rs34940743	G	A	0.337053	0.0264524	0.00411442	1.28283e-10	-0.00369817	0.0810009	0.0115551	9.61106e-05
Water consumption	445799	32779	LTL	472174	rs34967813	G	A	0.299215	0.0282514	0.00422699	2.33184e-11	0.00116418	0.6	0.0115551	9.61106e-05
Water consumption	445799	32779	LTL	472174	rs3825036	A	G	0.142866	-0.0320876	0.00573285	2.17909e-08	0.00054843	0.85	0.0115551	9.61106e-05
Water consumption	445799	32779	LTL	472174	rs4075274	C	T	0.563549	0.0280647	0.00396262	1.4172e-12	-0.00027178	0.89	0.0115551	9.61106e-05
Water consumption	445799	32779	LTL	472174	rs429358	C	T	0.153969	-0.0358945	0.00542901	3.80161e-11	0.0173498	3.79997e-10	0.0115551	9.61106e-05
Water consumption	445799	32779	LTL	472174	rs4410790	C	T	0.621585	0.0750777	0.0040767	9.724e-76	0.00053879	0.79	0.0115551	9.61106e-05
Water consumption	445799	32779	LTL	472174	rs4603502	C	T	0.28873	0.0295734	0.0043255	8.08744e-12	-0.00138458	0.53	0.00302415	7.81285e-05
Water consumption	445799	32779	LTL	472174	rs4801116	G	A	0.372083	-0.0241038	0.0040603	2.91246e-09	-0.00068026	0.74	0.00302415	7.81285e-05
Water consumption	445799	32779	LTL	472174	rs4904185	G	A	0.409529	0.0227942	0.00399421	1.15113e-08	0.00108592	0.59	0.00302415	7.81285e-05
Water consumption	445799	32779	LTL	472174	rs60315614	T	C	0.866672	0.0393151	0.00588765	2.42963e-11	0.00222235	0.450001	0.00302415	7.81285e-05
Water consumption	445799	32779	LTL	472174	rs6079597	G	A	0.216002	0.0269717	0.00475764	1.43521e-08	8.713e-06	1	0.00302415	7.81285e-05
Water consumption	445799	32779	LTL	472174	rs62059799	T	C	0.112484	-0.0352016	0.0061542	1.06567e-08	-0.00516221	0.1	0.00302415	7.81285e-05
Water consumption	445799	32779	LTL	472174	rs62082233	G	A	0.334388	0.0242006	0.00416706	6.33763e-09	0.00139111	0.52	0.00302415	7.81285e-05
Water consumption	445799	32779	LTL	472174	rs7104568	G	A	0.419476	-0.0310318	0.00397712	6.06538e-15	0.00040884	0.84	0.00302415	7.81285e-05
Water consumption	445799	32779	LTL	472174	rs713666	C	T	0.017509	-0.0996684	0.0167651	2.76469e-09	0.0299385	0.00012	0.00302415	7.81285e-05
Water consumption	445799	32779	LTL	472174	rs7777102	G	A	0.134705	0.0440718	0.00580007	2.99596e-14	-0.00631909	0.032	0.00302415	7.81285e-05
Water consumption	445799	32779	LTL	472174	rs778139	A	G	0.481022	0.0263921	0.0039163	1.59437e-11	-0.00082042	0.68	0.00302415	7.81285e-05
Water consumption	445799	32779	LTL	472174	rs7786041	C	T	0.882789	0.0375065	0.00610458	8.04721e-10	-0.00226154	0.47	0.00302415	7.81285e-05
Water consumption	445799	32779	LTL	472174	rs8045829	G	T	0.62126	0.0251215	0.00403264	4.67801e-10	-0.00089937	0.66	0.00302415	7.81285e-05
Water consumption	445799	32779	LTL	472174	rs9324858	C	T	0.529192	-0.0237414	0.00392742	1.49376e-09	0.00260628	0.19	0.00302415	7.81285e-05
Water consumption	445799	32779	LTL	472174	rs9361501	A	G	0.346689	0.0228031	0.00413377	3.46218e-08	-0.00035144	0.87	0.00216618	4.20778e-05
Water consumption	445799	32779	LTL	472174	rs9479509	A	G	0.294607	0.0237122	0.0043408	4.69122e-08	-0.00119402	0.59	0.00216618	4.20778e-05
Water consumption	445799	32779	LTL	472174	rs9480155	C	T	0.488785	-0.0220404	0.00394797	2.3679e-08	0.00034745	0.86	0.00216618	4.20778e-05
Water consumption	445799	32779	LTL	472174	rs9494877	C	T	0.264778	-0.0253324	0.00447648	1.52258e-08	-0.00091055	0.69	0.00216618	4.20778e-05
Water consumption	445799	32779	LTL	472174	rs9920756	C	A	0.336554	-0.0239721	0.0041179	5.83434e-09	-0.00114598	0.59	0.00216618	4.20778e-05
Water consumption corrected for coffee	400642	32779	LTL	472174	rs10009346	A	G	0.299996	0.03159	0.00458328	5.48419e-12	0.00233081	0.29	0.00216618	4.20778e-05
Water consumption corrected for coffee	400642	32779	LTL	472174	rs10817299	G	A	0.785866	0.029692	0.00496956	2.30409e-09	-0.00148556	0.55	0.00216618	4.20778e-05
Water consumption corrected for coffee	400642	32779	LTL	472174	rs11012726	C	T	0.299589	0.028619	0.00449523	1.93357e-10	0.00227854	0.3	0.00616047	0.000287391
Water consumption corrected for coffee	400642	32779	LTL	472174	rs11074375	C	T	0.527711	0.0239421	0.00414162	7.43224e-09	0.00026799	0.89	0.00616047	0.000287391
Water consumption corrected for coffee	400642	32779	LTL	472174	rs11125629	G	A	0.541202	-0.0251319	0.0041286	1.14853e-09	-0.0021135	0.3	0.00616047	0.000287391
Water consumption corrected for coffee	400642	32779	LTL	472174	rs11660038	G	A	0.278466	0.0272703	0.00462566	3.73685e-09	0.00024292	0.91	0.00616047	0.000287391
Water consumption corrected for coffee	400642	32779	LTL	472174	rs1177269	T	C	0.560171	0.0243205	0.00413177	3.95132e-09	-8.952e-05	0.96	0.00616047	0.000287391
Water consumption corrected for coffee	400642	32779	LTL	472174	rs12198387	A	G	0.125754	0.0344517	0.00618009	2.4806e-08	-0.00219018	0.47	0.00616047	0.000287391
Water consumption corrected for coffee	400642	32779	LTL	472174	rs12733867	G	A	0.25095	0.0265549	0.00471845	1.82431e-08	0.00052187	0.82	0.00616047	0.000287391
Water consumption corrected for coffee	400642	32779	LTL	472174	rs13082395	G	A	0.306639	0.0258096	0.00443891	6.08516e-09	-0.005137	0.0179999	0.00616047	0.000287391
Water consumption corrected for coffee	400642	32779	LTL	472174	rs13083557	A	G	0.247136	-0.0271608	0.00473748	9.85681e-09	-0.00128664	0.58	0.00616047	0.000287391
Water consumption corrected for coffee	400642	32779	LTL	472174	rs1421085	C	T	0.394277	-0.0302198	0.00418996	5.49614e-13	-0.00463811	0.0239999	0.00616047	0.000287391
Water consumption corrected for coffee	400642	32779	LTL	472174	rs1520622	T	C	0.688994	-0.0251651	0.00450074	2.25343e-08	-0.00071832	0.74	0.00616047	0.000287391
Water consumption corrected for coffee	400642	32779	LTL	472174	rs17075255	T	C	0.229125	0.0305154	0.0048722	3.77237e-10	-0.00187165	0.43	0.00616047	0.000287391
Water consumption corrected for coffee	400642	32779	LTL	472174	rs17145750	T	C	0.157838	0.0318051	0.00557925	1.19383e-08	-0.00272599	0.32	0.00616047	0.000287391
Water consumption corrected for coffee	400642	32779	LTL	472174	rs17444495	A	G	0.429064	-0.0284389	0.00414434	6.78527e-12	0.00158242	0.43	0.00616047	0.000287391
Water consumption corrected for coffee	400642	32779	LTL	472174	rs2198234	T	G	0.527157	-0.0294624	0.00411158	7.7383e-13	0.00149404	0.46	0.00616047	0.000287391
Water consumption corrected for coffee	400642	32779	LTL	472174	rs224415	A	G	0.239077	-0.0338019	0.00494259	7.98012e-12	0.002012	0.4	0.00616047	0.000287391
Water consumption corrected for coffee	400642	32779	LTL	472174	rs2289292	T	C	0.327898	0.0247113	0.00436858	1.54403e-08	8.355e-05	0.97	0.00616047	0.000287391
Water consumption corrected for coffee	400642	32779	LTL	472174	rs2303100	T	C	0.537383	0.0231562	0.00412817	2.03131e-08	-0.00208198	0.3	0.00616047	0.000287391
Water consumption corrected for coffee	400642	32779	LTL	472174	rs2472297	T	C	0.250556	0.0480949	0.00463914	3.49613e-25	-0.0062178	0.00739997	0.00616047	0.000287391
Water consumption corrected for coffee	400642	32779	LTL	472174	rs34579341	G	A	0.192711	0.0307097	0.00514204	2.33961e-09	0.00347351	0.17	0.00616047	0.000287391
Water consumption corrected for coffee	400642	32779	LTL	472174	rs34579536	G	A	0.21775	-0.0355914	0.00491046	4.22725e-13	0.00319863	0.19	0.00616047	0.000287391
Water consumption corrected for coffee	400642	32779	LTL	472174	rs34967813	G	A	0.299215	0.0263881	0.00441973	2.36494e-09	0.00116418	0.6	0.00616047	0.000287391
Water consumption corrected for coffee	400642	32779	LTL	472174	rs3825036	A	G	0.142866	-0.035386	0.00599762	3.63486e-09	0.00054843	0.85	0.00616047	0.000287391
Water consumption corrected for coffee	400642	32779	LTL	472174	rs4310286	C	T	0.501369	0.0277219	0.00414169	2.18076e-11	-0.00018696	0.93	0.00616047	0.000287391
Water consumption corrected for coffee	400642	32779	LTL	472174	rs4410790	C	T	0.621585	0.0476437	0.00426739	6.07645e-29	0.00053879	0.79	0.00616047	0.000287391
Water consumption corrected for coffee	400642	32779	LTL	472174	rs4420638	G	A	0.187239	-0.0357371	0.00523658	8.82251e-12	0.0141616	3.2e-08	0.00616047	0.000287391
Water consumption corrected for coffee	400642	32779	LTL	472174	rs4603502	C	T	0.28873	0.0300664	0.00452645	3.08658e-11	-0.00138458	0.53	0.00616047	0.000287391
Water consumption corrected for coffee	400642	32779	LTL	472174	rs58959216	C	A	0.17696	0.0301826	0.00550742	4.24481e-08	0.00863948	0.00109999	0.00616047	0.000287391
Water consumption corrected for coffee	400642	32779	LTL	472174	rs59414074	T	C	0.107338	-0.0415972	0.00682941	1.12283e-09	-0.00395099	0.22	0.00616047	0.000287391
Water consumption corrected for coffee	400642	32779	LTL	472174	rs62317870	T	C	0.753362	-0.0264901	0.00485667	4.91454e-08	0.00237258	0.32	0.00616047	0.000287391
Water consumption corrected for coffee	400642	32779	LTL	472174	rs6443362	T	C	0.48531	0.024007	0.00411884	5.59001e-09	0.0017301	0.39	0.00616047	0.000287391
Water consumption corrected for coffee	400642	32779	LTL	472174	rs6500789	G	A	0.423749	0.0258143	0.0041803	6.60686e-10	0.00078558	0.7	0.00616047	0.000287391
Water consumption corrected for coffee	400642	32779	LTL	472174	rs6557273	G	A	0.30528	0.0260035	0.00449087	7.02594e-09	-0.00111132	0.61	0.00616047	0.000287391
Water consumption corrected for coffee	400642	32779	LTL	472174	rs6894366	T	C	0.528185	-0.0255819	0.00410561	4.63579e-10	0.00280896	0.16	0.00616047	0.000287391
Water consumption corrected for coffee	400642	32779	LTL	472174	rs7104568	G	A	0.419476	-0.0325759	0.00416002	4.85132e-15	0.00040884	0.84	0.00616047	0.000287391
Water consumption corrected for coffee	400642	32779	LTL	472174	rs7160389	C	T	0.466212	-0.028294	0.00411715	6.32061e-12	0.00157928	0.43	0.00616047	0.000287391
Water consumption corrected for coffee	400642	32779	LTL	472174	rs7786041	C	T	0.882789	0.0351725	0.00639784	3.85085e-08	-0.00226154	0.47	0.00616047	0.000287391
Water consumption corrected for coffee	400642	32779	LTL	472174	rs9920756	C	A	0.336554	-0.0241043	0.00430652	2.17886e-08	-0.00114598	0.59	0.00616047	0.000287391
Vegetarianism	442589	32779	LTL	472174	rs12123213	G	A	0.299945	0.0017443	0.000319617	4.82968e-08	-0.00352468	0.11	0.00616047	0.000287391
Tea consumption	434171	27659	LTL	472174	rs10741694	C	T	0.627099	-0.00742105	0.00124849	2.78115e-09	0.00273341	0.19	0.00616047	0.000287391
Tea consumption	434171	27659	LTL	472174	rs10752269	A	G	0.505931	0.00660431	0.00120582	4.32529e-08	-0.0012036	0.55	0.00616047	0.000287391
Tea consumption	434171	27659	LTL	472174	rs1093707	G	T	0.228398	0.00851736	0.00144315	3.59289e-09	0.00485971	0.0420001	0.00616047	0.000287391
Tea consumption	434171	27659	LTL	472174	rs11007604	T	C	0.127608	0.0101119	0.00177111	1.13404e-08	0.00190707	0.53	0.00616047	0.000287391
Tea consumption	434171	27659	LTL	472174	rs11704820	G	A	0.424674	0.00967218	0.0012395	6.03129e-15	0.00012247	0.95	0.00616047	0.000287391
Tea consumption	434171	27659	LTL	472174	rs12446615	G	A	0.554945	0.0068673	0.00121187	1.45577e-08	0.00183155	0.36	0.00616047	0.000287391
Tea consumption	434171	27659	LTL	472174	rs13034607	T	C	0.630291	-0.00725829	0.00125174	6.68866e-09	5.104e-05	0.98	0.00616047	0.000287391
Tea consumption	434171	27659	LTL	472174	rs2117137	G	A	0.406157	-0.00850128	0.0012259	4.07011e-12	-0.00101723	0.62	0.00616047	0.000287391
Tea consumption	434171	27659	LTL	472174	rs2285859	G	A	0.34575	-0.00714731	0.00127537	2.09331e-08	0.00596626	0.00470002	0.00616047	0.000287391
Tea consumption	434171	27659	LTL	472174	rs2350826	G	T	0.222996	-0.00832766	0.00144555	8.36697e-09	-0.00143943	0.55	0.00616047	0.000287391
Tea consumption	434171	27659	LTL	472174	rs2465018	A	G	0.227907	-0.0115345	0.00144047	1.17106e-15	0.00211308	0.38	0.00616047	0.000287391
Tea consumption	434171	27659	LTL	472174	rs2472297	T	C	0.250556	-0.0171971	0.00136275	1.65055e-36	-0.0062178	0.00739997	0.00616047	0.000287391
Tea consumption	434171	27659	LTL	472174	rs2869657	G	A	0.68225	0.00766248	0.00131098	5.07028e-09	-0.00200324	0.36	0.00616047	0.000287391
Tea consumption	434171	27659	LTL	472174	rs325502	A	G	0.570592	-0.00689096	0.0012184	1.55171e-08	-0.00217757	0.28	0.00438659	0.000170474
Tea consumption	434171	27659	LTL	472174	rs4357628	C	A	0.339666	0.00734106	0.00128144	1.01168e-08	0.00328705	0.12	0.00438659	0.000170474
Tea consumption	434171	27659	LTL	472174	rs4410790	C	T	0.621585	-0.0114382	0.00125129	6.18052e-20	0.00053879	0.79	0.00438659	0.000170474
Tea consumption	434171	27659	LTL	472174	rs4817505	C	T	0.382132	-0.00851247	0.001237	5.92073e-12	0.00133856	0.52	0.00438659	0.000170474
Tea consumption	434171	27659	LTL	472174	rs4926833	A	G	0.63232	-0.00697823	0.00124868	2.29059e-08	0.00333434	0.11	0.00438659	0.000170474
Tea consumption	434171	27659	LTL	472174	rs56163935	C	T	0.181313	-0.00901306	0.0015626	8.02229e-09	0.00664861	0.01	0.00438659	0.000170474
Tea consumption	434171	27659	LTL	472174	rs56188862	C	T	0.396297	0.00687989	0.00123844	2.77156e-08	-0.00198465	0.34	0.00438659	0.000170474
Tea consumption	434171	27659	LTL	472174	rs57462170	A	G	0.107968	-0.0129479	0.00193234	2.07519e-11	0.0012981	0.69	0.00438659	0.000170474
Tea consumption	434171	27659	LTL	472174	rs57631352	G	A	0.295832	0.00794761	0.00132017	1.74265e-09	0.00251711	0.25	0.00438659	0.000170474
Tea consumption	434171	27659	LTL	472174	rs72797284	G	A	0.265048	0.00895943	0.00135539	3.83742e-11	0.00111705	0.62	0.00438659	0.000170474
Added salt consumption	323995	29397	LTL	472174	rs10037418	T	C	0.326003	-0.0021599	0.000331236	6.99668e-11	-0.00027642	0.9	0.00438659	0.000170474
Added salt consumption	323995	29397	LTL	472174	rs10055314	A	C	0.625723	0.00174155	0.000317439	4.10554e-08	0.00066699	0.75	0.00438659	0.000170474
Added salt consumption	323995	29397	LTL	472174	rs1028643	A	G	0.663705	-0.0021682	0.000328796	4.27087e-11	-0.00234064	0.27	0.00438659	0.000170474
Added salt consumption	323995	29397	LTL	472174	rs10425711	A	C	0.275427	0.00189977	0.000344401	3.46493e-08	0.00079666	0.719999	0.00438659	0.000170474
Added salt consumption	323995	29397	LTL	472174	rs1045411	T	C	0.261551	0.00273406	0.000348487	4.3118e-15	2.492e-05	0.99	0.00438659	0.000170474
Added salt consumption	323995	29397	LTL	472174	rs10752999	C	A	0.704642	-0.0022762	0.000337093	1.4538e-11	0.00341334	0.12	0.00438659	0.000170474
Added salt consumption	323995	29397	LTL	472174	rs10761566	C	T	0.434137	0.00261733	0.000312281	5.23331e-17	0.00098728	0.630001	0.00438659	0.000170474
Added salt consumption	323995	29397	LTL	472174	rs10883796	A	G	0.296584	-0.00192819	0.000338493	1.22367e-08	-0.00030865	0.89	0.00438659	0.000170474
Added salt consumption	323995	29397	LTL	472174	rs10968999	C	T	0.180544	-0.00223148	0.000403159	3.11251e-08	-0.00066926	0.8	0.00438659	0.000170474
Added salt consumption	323995	29397	LTL	472174	rs10971930	C	T	0.130036	-0.00269587	0.000463302	5.92652e-09	-0.034323	1.50003e-30	0.00438659	0.000170474
Added salt consumption	323995	29397	LTL	472174	rs10994723	G	A	0.273809	0.00294103	0.000346036	1.90898e-17	-0.00250518	0.27	0.00438659	0.000170474
Added salt consumption	323995	29397	LTL	472174	rs113243085	T	G	0.049533	-0.00407434	0.000699185	5.63413e-09	0.00068335	0.88	0.00438659	0.000170474
Added salt consumption	323995	29397	LTL	472174	rs12478156	C	T	0.355814	-0.00216248	0.000323029	2.16583e-11	0.00104816	0.62	0.00438659	0.000170474
Added salt consumption	323995	29397	LTL	472174	rs12499144	C	A	0.352729	0.00203102	0.000321561	2.682e-10	0.00109164	0.6	0.00438659	0.000170474
Added salt consumption	323995	29397	LTL	472174	rs12579995	A	G	0.169472	-0.00288043	0.000412124	2.76396e-12	-0.00244471	0.36	0.00438659	0.000170474
Added salt consumption	323995	29397	LTL	472174	rs12636030	G	A	0.672804	0.00201105	0.000327069	7.81193e-10	-0.00492382	0.021	0.00438659	0.000170474
Added salt consumption	323995	29397	LTL	472174	rs12658060	C	T	0.229228	0.00455663	0.000370935	1.10165e-34	-0.00034913	0.88	0.00438659	0.000170474
Added salt consumption	323995	29397	LTL	472174	rs12947874	G	A	0.230795	-0.00210554	0.000369085	1.1651e-08	-0.00374487	0.12	0.00438659	0.000170474
Added salt consumption	323995	29397	LTL	472174	rs13131880	C	T	0.21611	0.00212726	0.00037185	1.06056e-08	-0.00112274	0.64	0.00438659	0.000170474
Added salt consumption	323995	29397	LTL	472174	rs1339157	C	T	0.500117	0.0021803	0.000309171	1.76257e-12	-0.0014675	0.46	0.00438659	0.000170474
Added salt consumption	323995	29397	LTL	472174	rs1373049	T	G	0.358645	0.00187829	0.000324905	7.42386e-09	-0.00174812	0.41	0.00438659	0.000170474
Added salt consumption	323995	29397	LTL	472174	rs1490384	T	C	0.50133	0.00183159	0.000309029	3.0867e-09	0.00505807	0.012	0.00438659	0.000170474
Added salt consumption	323995	29397	LTL	472174	rs1562662	T	C	0.252104	-0.00314386	0.000357857	1.5603e-18	-0.00388536	0.0929994	0.00438659	0.000170474
Added salt consumption	323995	29397	LTL	472174	rs17805497	C	T	0.337519	-0.002044	0.000324171	2.8761e-10	-0.00081201	0.7	0.00438659	0.000170474
Added salt consumption	323995	29397	LTL	472174	rs1943457	A	G	0.452506	0.00197118	0.000310906	2.29593e-10	-0.00154615	0.44	0.00438659	0.000170474
Added salt consumption	323995	29397	LTL	472174	rs2053682	A	C	0.685651	0.00304443	0.000333368	6.70343e-20	0.00649212	0.00269998	0.00438659	0.000170474
Added salt consumption	323995	29397	LTL	472174	rs2457427	C	T	0.862326	0.0028372	0.000450231	2.94486e-10	0.00468034	0.11	0.00438659	0.000170474
Added salt consumption	323995	29397	LTL	472174	rs2464869	G	T	0.634211	0.00183938	0.000326939	1.84367e-08	-0.00135675	0.52	0.00438659	0.000170474
Added salt consumption	323995	29397	LTL	472174	rs2506738	G	A	0.402148	0.00216807	0.000315149	6.00597e-12	-1.243e-05	1	0.00438659	0.000170474
Added salt consumption	323995	29397	LTL	472174	rs2687169	C	T	0.6486	0.00248989	0.000326947	2.62516e-14	0.00313199	0.14	0.00438659	0.000170474
Added salt consumption	323995	29397	LTL	472174	rs2693687	T	C	0.396596	-0.00183908	0.000318627	7.83873e-09	-0.00179861	0.38	#N/A	#N/A
Added salt consumption	323995	29397	LTL	472174	rs2736748	G	A	0.791683	-0.00456985	0.000378368	1.38386e-33	-0.00087146	0.719999	#N/A	#N/A
Added salt consumption	323995	29397	LTL	472174	rs33137	T	C	0.498634	0.00171543	0.000310281	3.22734e-08	0.00084481	0.68	0.00272876	9.01894e-05
Added salt consumption	323995	29397	LTL	472174	rs336610	T	G	0.61204	-0.00255664	0.000318423	9.82157e-16	-0.00475786	0.021	0.00272876	9.01894e-05
Added salt consumption	323995	29397	LTL	472174	rs34295593	C	A	0.115415	-0.00263388	0.000474212	2.78847e-08	-0.0100261	0.00140001	0.00272876	9.01894e-05
Added salt consumption	323995	29397	LTL	472174	rs34893494	C	T	0.294815	-0.00197867	0.000341859	7.12417e-09	1.242e-05	1	0.00272876	9.01894e-05
Added salt consumption	323995	29397	LTL	472174	rs35099536	C	A	0.083305	-0.00412446	0.00056172	2.09554e-13	0.00182267	0.62	0.00272876	9.01894e-05
Added salt consumption	323995	29397	LTL	472174	rs35638196	A	G	0.232855	-0.00216469	0.000364863	2.97658e-09	0.00346104	0.14	0.00272876	9.01894e-05
Added salt consumption	323995	29397	LTL	472174	rs360807	T	C	0.310845	-0.00200992	0.000334197	1.80803e-09	-0.00616445	0.00439997	0.00272876	9.01894e-05
Added salt consumption	323995	29397	LTL	472174	rs3890316	A	G	0.255819	0.00208109	0.000358873	6.67276e-09	-0.00047996	0.84	0.00272876	9.01894e-05
Added salt consumption	323995	29397	LTL	472174	rs4074037	G	A	0.39904	-0.00180139	0.000318606	1.5678e-08	-0.00259024	0.21	0.00272876	9.01894e-05
Added salt consumption	323995	29397	LTL	472174	rs4235642	G	A	0.377258	-0.00193725	0.000317914	1.10379e-09	0.0018341	0.37	0.00272876	9.01894e-05
Added salt consumption	323995	29397	LTL	472174	rs4739105	C	T	0.792335	-0.00233746	0.000381316	8.78893e-10	-0.00270402	0.28	0.00272876	9.01894e-05
Added salt consumption	323995	29397	LTL	472174	rs4860797	A	G	0.593939	-0.00180326	0.000316873	1.26448e-08	0.0005347	0.79	0.00272876	9.01894e-05
Added salt consumption	323995	29397	LTL	472174	rs4937214	T	C	0.51194	-0.00251354	0.000308457	3.67695e-16	0.00453207	0.0239999	0.00272876	9.01894e-05
Added salt consumption	323995	29397	LTL	472174	rs510901	C	T	0.607279	0.00216432	0.00031834	1.05517e-11	0.0015214	0.46	0.00272876	9.01894e-05
Added salt consumption	323995	29397	LTL	472174	rs62098445	A	C	0.313794	0.00277216	0.000334808	1.23331e-16	0.00064525	0.77	0.00272876	9.01894e-05
Added salt consumption	323995	29397	LTL	472174	rs6707445	A	G	0.436133	-0.00171286	0.000311085	3.66904e-08	0.00223507	0.27	0.00272876	9.01894e-05
Added salt consumption	323995	29397	LTL	472174	rs6951104	C	T	0.880956	0.00274759	0.000496263	3.0847e-08	0.00671047	0.0340001	0.00272876	9.01894e-05
Added salt consumption	323995	29397	LTL	472174	rs6987313	C	T	0.505432	-0.00171115	0.000309481	3.21886e-08	0.00010812	0.96	0.00272876	9.01894e-05
Added salt consumption	323995	29397	LTL	472174	rs7422793	C	T	0.344004	-0.00208611	0.000325448	1.45554e-10	-0.00200145	0.34	0.00272876	9.01894e-05
Added salt consumption	323995	29397	LTL	472174	rs7513227	T	C	0.496643	-0.00171356	0.000309722	3.15565e-08	-0.00333082	0.0980009	0.00272876	9.01894e-05
Added salt consumption	323995	29397	LTL	472174	rs7591518	C	T	0.294386	0.00342757	0.000337081	2.74416e-24	0.00050846	0.82	0.00272876	9.01894e-05
Added salt consumption	323995	29397	LTL	472174	rs7627615	A	G	0.598574	0.00227582	0.00031381	4.09987e-13	-0.00291846	0.15	0.00272876	9.01894e-05
Added salt consumption	323995	29397	LTL	472174	rs7670308	A	G	0.417334	0.00202046	0.000315217	1.45765e-10	-0.00106498	0.6	0.00272876	9.01894e-05
Added salt consumption	323995	29397	LTL	472174	rs7803164	T	C	0.241726	0.00230624	0.000366829	3.23738e-10	0.00244538	0.3	0.00272876	9.01894e-05
Added salt consumption	323995	29397	LTL	472174	rs803379	G	T	0.632151	-0.00234908	0.000319064	1.80619e-13	0.00226791	0.28	0.00972957	0.000476272
Added salt consumption	323995	29397	LTL	472174	rs821166	G	A	0.604654	-0.00173566	0.000316123	4.00893e-08	0.00068142	0.74	0.00972957	0.000476272
Added salt consumption	323995	29397	LTL	472174	rs9368288	A	G	0.150115	0.00242668	0.000430071	1.67589e-08	-0.00105837	0.709999	0.00972957	0.000476272
Added salt consumption	323995	29397	LTL	472174	rs9569747	G	T	0.308889	0.00188067	0.000338882	2.86273e-08	-0.00203548	0.35	0.00972957	0.000476272
Added salt consumption	323995	29397	LTL	472174	rs9826749	G	A	0.168692	-0.00308435	0.000408767	4.50567e-14	-8.056e-05	0.98	0.00972957	0.000476272
Salad consumption	422542	31310	LTL	472174	rs1011939	A	G	0.706438	0.00590661	0.00104343	1.50701e-08	-0.00027855	0.9	0.00972957	0.000476272
Salad consumption	422542	31310	LTL	472174	rs10819082	A	G	0.672809	0.00664015	0.000992009	2.17688e-11	-0.00395076	0.064	0.00972957	0.000476272
Salad consumption	422542	31310	LTL	472174	rs11209780	A	G	0.215586	0.00658775	0.00114453	8.62038e-09	-0.00026278	0.91	0.00972957	0.000476272
Salad consumption	422542	31310	LTL	472174	rs11574639	A	G	0.685985	-0.0055066	0.00100791	4.67141e-08	0.00187325	0.39	0.00972957	0.000476272
Salad consumption	422542	31310	LTL	472174	rs11608727	G	T	0.192835	0.00737606	0.00118104	4.22733e-10	-0.00152606	0.55	0.00972957	0.000476272
Salad consumption	422542	31310	LTL	472174	rs11746380	C	T	0.367599	-0.0054632	0.000970207	1.79206e-08	0.00217308	0.29	0.00972957	0.000476272
Salad consumption	422542	31310	LTL	472174	rs12629972	C	T	0.583497	-0.00771617	0.000950968	4.89735e-16	-0.00023622	0.91	0.00972957	0.000476272
Salad consumption	422542	31310	LTL	472174	rs1437761	C	T	0.260238	0.00614751	0.0010817	1.32203e-08	-0.00180126	0.43	0.00972957	0.000476272
Salad consumption	422542	31310	LTL	472174	rs1520919	A	G	0.304147	0.00776124	0.00102093	2.91302e-14	0.00348409	0.11	0.00972957	0.000476272
Salad consumption	422542	31310	LTL	472174	rs1828022	T	C	0.490887	-0.00512382	0.000937087	4.55613e-08	0.0035996	0.0739997	0.00972957	0.000476272
Salad consumption	422542	31310	LTL	472174	rs35076622	A	G	0.360517	0.00531059	0.000968309	4.14884e-08	8.279e-05	0.97	0.00972957	0.000476272
Salad consumption	422542	31310	LTL	472174	rs56367474	T	C	0.309045	0.0057908	0.00100862	9.3947e-09	0.000788	0.719999	0.00972957	0.000476272
Salad consumption	422542	31310	LTL	472174	rs61954780	T	C	0.185612	0.00676324	0.00120616	2.05567e-08	0.00657785	0.0109999	0.00972957	0.000476272
Salad consumption	422542	31310	LTL	472174	rs6452792	A	G	0.527547	-0.00528056	0.000944332	2.24667e-08	0.00216934	0.29	0.00972957	0.000476272
Salad consumption	422542	31310	LTL	472174	rs6482190	G	A	0.726892	-0.00843706	0.00104466	6.67236e-16	-0.00400973	0.0759994	0.00972957	0.000476272
Salad consumption	422542	31310	LTL	472174	rs6958768	C	A	0.162713	0.00729325	0.00126227	7.56458e-09	0.00104665	0.7	0.00972957	0.000476272
Salad consumption	422542	31310	LTL	472174	rs6978572	C	T	0.317328	-0.00578259	0.00100451	8.58109e-09	-0.00264568	0.22	0.00972957	0.000476272
Salad consumption	422542	31310	LTL	472174	rs75248709	T	C	0.044317	0.0125833	0.00230159	4.57147e-08	-0.00395289	0.43	0.00972957	0.000476272
Salad consumption	422542	31310	LTL	472174	rs7774567	G	A	0.915906	-0.0095921	0.00165381	6.63144e-09	0.0309746	8.69961e-18	0.00972957	0.000476272
Salad consumption	422542	31310	LTL	472174	rs9829032	G	A	0.414763	-0.00567559	0.000956316	2.94118e-09	0.00385156	0.0599998	0.00972957	0.000476272
Salad consumption	422542	31310	LTL	472174	rs9956350	A	G	0.521265	0.00509591	0.000934363	4.92806e-08	-0.00040242	0.84	0.00972957	0.000476272
Red wine consumption	211628	16480	LTL	472174	rs1260326	C	T	0.612025	-0.0070697	0.000933849	3.71802e-14	-0.00595534	0.00379997	0.00972957	0.000476272
Red wine consumption	211628	16480	LTL	472174	rs1302808	A	C	0.192505	-0.00686229	0.00116196	3.50964e-09	-0.0007002	0.79	0.00972957	0.000476272
Red wine consumption	211628	16480	LTL	472174	rs1919208	T	C	0.991801	-0.037613	0.00613721	8.86108e-10	-0.0290011	0.015	0.00972957	0.000476272
Red wine consumption	211628	16480	LTL	472174	rs2472297	T	C	0.250556	-0.00626643	0.00103021	1.18196e-09	-0.0062178	0.00739997	0.00972957	0.000476272
Red wine consumption	211628	16480	LTL	472174	rs3890640	T	C	0.751483	0.00585536	0.00107405	4.99006e-08	0.0019382	0.41	0.00972957	0.000476272
Red wine consumption	211628	16480	LTL	472174	rs73238581	A	C	0.342353	-0.00619001	0.000960827	1.17616e-10	-0.00058921	0.780001	0.00972957	0.000476272
Processed meat consumption	312220	31853	LTL	472174	rs17404096	C	T	0.314596	0.00360384	0.000595909	1.46988e-09	-0.00251567	0.25	0.00972957	0.000476272
Processed meat consumption	312220	31853	LTL	472174	rs2945247	A	G	0.44333	0.00327924	0.0005606	4.92998e-09	-0.00041478	0.84	0.00972957	0.000476272
Processed meat consumption	312220	31853	LTL	472174	rs67707190	G	A	0.281113	0.00333095	0.000610331	4.8258e-08	0.00233919	0.29	0.00972957	0.000476272
Processed meat consumption	312220	31853	LTL	472174	rs76009609	G	T	0.089704	-0.0052953	0.000963046	3.83055e-08	-0.00094666	0.79	0.00972957	0.000476272
Processed meat consumption	312220	31853	LTL	472174	rs838133	G	A	0.5595	-0.00361413	0.00057174	2.59401e-10	0.00114734	0.58	0.00972957	0.000476272
Poultry consumption	399716	24085	LTL	472174	rs72760826	T	C	0.283287	0.00273704	0.000464334	3.75704e-09	0.00172472	0.44	0.00972957	0.000476272
Poultry consumption	399716	24085	LTL	472174	rs9806543	A	G	0.464335	-0.00250505	0.000423561	3.3337e-09	0.00233532	0.24	0.00972957	0.000476272
Pork consumption	187202	31242	LTL	472174	rs1355171	A	C	0.49161	0.00395162	0.00059827	3.97308e-11	0.00205717	0.3	0.00972957	0.000476272
Pork consumption	187202	31242	LTL	472174	rs3964074	C	T	0.535674	0.00378963	0.000600553	2.78614e-10	-0.00217043	0.28	0.00972957	0.000476272
Pork consumption	187202	31242	LTL	472174	rs429358	C	T	0.153969	0.00521346	0.000825674	2.71585e-10	0.0173498	3.79997e-10	0.00972957	0.000476272
Pork consumption	187202	31242	LTL	472174	rs785370	G	T	0.24256	0.00385441	0.000704996	4.56996e-08	-0.00188258	0.42	0.00972957	0.000476272
Oily fish consumption	297881	39094	LTL	472174	rs10267710	T	G	0.377115	0.00891283	0.00152131	4.66632e-09	-0.00026775	0.9	0.00972957	0.000476272
Oily fish consumption	297881	39094	LTL	472174	rs10769847	C	T	0.53381	0.00831866	0.00147808	1.82293e-08	-0.00050971	0.8	0.00972957	0.000476272
Oily fish consumption	297881	39094	LTL	472174	rs10828258	G	A	0.310663	0.0136633	0.00156596	2.65732e-18	0.00287365	0.19	0.00972957	0.000476272
Oily fish consumption	297881	39094	LTL	472174	rs11666792	A	G	0.520249	0.0109779	0.00146378	6.39677e-14	-0.00028986	0.89	0.00972957	0.000476272
Oily fish consumption	297881	39094	LTL	472174	rs11767283	G	A	0.223052	-0.0123486	0.00176371	2.53252e-12	0.00339525	0.16	0.00972957	0.000476272
Oily fish consumption	297881	39094	LTL	472174	rs11859365	C	A	0.256389	-0.0161438	0.00167026	4.22794e-22	0.00010418	0.96	0.00972957	0.000476272
Oily fish consumption	297881	39094	LTL	472174	rs11993089	T	G	0.427431	-0.00986814	0.00148263	2.81697e-11	-0.00214454	0.29	0.00972957	0.000476272
Oily fish consumption	297881	39094	LTL	472174	rs12190086	C	T	0.177702	-0.0106896	0.00190516	2.01315e-08	0.00136147	0.61	0.00972957	0.000476272
Oily fish consumption	297881	39094	LTL	472174	rs12456049	G	A	0.436574	0.00918145	0.00146582	3.7596e-10	-0.00168684	0.4	0.00972957	0.000476272
Oily fish consumption	297881	39094	LTL	472174	rs1421085	C	T	0.394277	-0.0127651	0.00148336	7.59645e-18	-0.00463811	0.0239999	0.00972957	0.000476272
Oily fish consumption	297881	39094	LTL	472174	rs144696853	G	A	0.13086	0.0121834	0.00214805	1.4127e-08	0.00539304	0.0729995	0.00972957	0.000476272
Oily fish consumption	297881	39094	LTL	472174	rs16959955	C	T	0.22108	-0.0110427	0.00175128	2.87261e-10	0.00878636	0.000299999	0.00972957	0.000476272
Oily fish consumption	297881	39094	LTL	472174	rs1876245	C	T	0.421086	-0.00946663	0.00146866	1.15022e-10	0.00184074	0.36	0.00972957	0.000476272
Oily fish consumption	297881	39094	LTL	472174	rs1910038	A	C	0.427694	0.0084021	0.00147097	1.11692e-08	0.00107232	0.6	0.00203238	0.00022547
Oily fish consumption	297881	39094	LTL	472174	rs1941951	C	T	0.214532	0.0105725	0.00178487	3.15351e-09	0.00042179	0.86	0.00203238	0.00022547
Oily fish consumption	297881	39094	LTL	472174	rs2315507	A	G	0.654405	-0.00907861	0.00153136	3.05785e-09	0.00138716	0.51	0.00203238	0.00022547
Oily fish consumption	297881	39094	LTL	472174	rs2413045	G	A	0.809352	0.0126128	0.00181851	4.03963e-12	0.00369049	0.15	0.00203238	0.00022547
Oily fish consumption	297881	39094	LTL	472174	rs2431529	G	A	0.355349	-0.00857369	0.00151026	1.37107e-08	0.00012115	0.95	0.00203238	0.00022547
Oily fish consumption	297881	39094	LTL	472174	rs2572973	T	G	0.09413	0.0145809	0.00249445	5.05545e-09	0.00133814	0.7	0.00203238	0.00022547
Oily fish consumption	297881	39094	LTL	472174	rs2806723	G	A	0.152948	0.0114025	0.0020129	1.47271e-08	-0.00309797	0.27	0.00203238	0.00022547
Oily fish consumption	297881	39094	LTL	472174	rs35287743	T	G	0.111815	0.0176117	0.00229615	1.71862e-14	-0.00376155	0.24	0.00203238	0.00022547
Oily fish consumption	297881	39094	LTL	472174	rs35522344	T	C	0.380755	0.0083112	0.0014994	2.97304e-08	-0.00061234	0.77	0.00203238	0.00022547
Oily fish consumption	297881	39094	LTL	472174	rs45501495	T	C	0.244204	-0.0101815	0.00171421	2.85944e-09	0.00213087	0.36	0.00203238	0.00022547
Oily fish consumption	297881	39094	LTL	472174	rs4692105	C	T	0.404263	0.00835873	0.0014959	2.30017e-08	-0.00135756	0.51	0.00203238	0.00022547
Oily fish consumption	297881	39094	LTL	472174	rs4885853	T	G	0.722761	0.0165641	0.00164105	5.89673e-24	-0.00274767	0.22	0.00203238	0.00022547
Oily fish consumption	297881	39094	LTL	472174	rs552234	A	G	0.490604	0.00928024	0.00145621	1.85521e-10	-0.00396832	0.0470002	0.00203238	0.00022547
Oily fish consumption	297881	39094	LTL	472174	rs567040	T	C	0.682002	0.0094172	0.00158814	3.03481e-09	-0.00368984	0.0920005	0.00203238	0.00022547
Oily fish consumption	297881	39094	LTL	472174	rs58564520	C	T	0.370373	0.00827892	0.00151236	4.3956e-08	0.00202347	0.33	0.00203238	0.00022547
Oily fish consumption	297881	39094	LTL	472174	rs61978713	G	A	0.281627	0.00879247	0.0016079	4.54388e-08	0.00187861	0.4	0.00203238	0.00022547
Oily fish consumption	297881	39094	LTL	472174	rs66488313	T	G	0.10295	0.0201851	0.00232885	4.42057e-18	-0.026842	3.90032e-16	0.00203238	0.00022547
Oily fish consumption	297881	39094	LTL	472174	rs6807666	C	A	0.643132	0.00934968	0.00152079	7.85106e-10	-0.00078762	0.709999	0.00203238	0.00022547
Oily fish consumption	297881	39094	LTL	472174	rs6808550	G	A	0.566462	-0.00967127	0.00147381	5.30597e-11	-0.00100311	0.62	0.00203238	0.00022547
Oily fish consumption	297881	39094	LTL	472174	rs790564	C	A	0.719808	-0.0110247	0.0016347	1.53901e-11	-0.00415901	0.064	0.00203238	0.00022547
Oily fish consumption	297881	39094	LTL	472174	rs79172804	A	G	0.184753	0.0122996	0.00188134	6.24802e-11	0.00426308	0.1	0.00203238	0.00022547
Oily fish consumption	297881	39094	LTL	472174	rs7924937	T	C	0.370356	-0.00883647	0.00152616	7.03854e-09	-0.00131783	0.53	0.00203238	0.00022547
Oily fish consumption	297881	39094	LTL	472174	rs7970853	A	G	0.759363	0.00935241	0.00169676	3.54935e-08	-0.00223475	0.34	0.0011244	4.72161e-05
Oily fish consumption	297881	39094	LTL	472174	rs837309	T	C	0.529882	0.00896999	0.00145339	6.75293e-10	-0.0006357	0.75	0.0011244	4.72161e-05
Oily fish consumption	297881	39094	LTL	472174	rs9823383	C	T	0.376383	-0.00956816	0.00150015	1.79257e-10	4.154e-06	1	0.0011244	4.72161e-05
Non-oily fish consumption	318136	35562	LTL	472174	rs139173518	A	G	0.11795	0.00925949	0.00165038	2.0172e-08	-0.00011255	0.97	0.0011244	4.72161e-05
Non-oily fish consumption	318136	35562	LTL	472174	rs35287743	T	G	0.111815	0.0101656	0.0017016	2.31304e-09	-0.00376155	0.24	0.0011244	4.72161e-05
Non-oily fish consumption	318136	35562	LTL	472174	rs418464	C	T	0.484982	0.00686075	0.00108293	2.3679e-10	-0.00018175	0.93	0.0011244	4.72161e-05
Non-oily fish consumption	318136	35562	LTL	472174	rs56094641	G	A	0.395425	-0.00652519	0.00109929	2.92377e-09	-0.00456244	0.0259998	0.00064257	6.74228e-06
Non-oily fish consumption	318136	35562	LTL	472174	rs7015336	A	G	0.395621	-0.00694628	0.00111007	3.91159e-10	0.00058229	0.780001	0.00064257	6.74228e-06
Percentage fat in milk consumption	411503	28740	LTL	472174	rs10875917	T	G	0.429429	0.00215983	0.000395011	4.55728e-08	0.0022056	0.28	0.00064257	6.74228e-06
Percentage fat in milk consumption	411503	28740	LTL	472174	rs136872	G	A	0.90296	-0.00429606	0.000658052	6.64535e-11	0.00548002	0.11	0.00064257	6.74228e-06
Percentage fat in milk consumption	411503	28740	LTL	472174	rs3101336	C	T	0.605027	0.00310666	0.000398936	6.84214e-15	-0.00457834	0.025	0.00064257	6.74228e-06
Percentage fat in milk consumption	411503	28740	LTL	472174	rs3817334	T	C	0.40222	0.00271328	0.000397127	8.35797e-12	0.0003074	0.88	#N/A	#N/A
Percentage fat in milk consumption	411503	28740	LTL	472174	rs4430895	T	C	0.486442	0.00222349	0.000391954	1.40454e-08	0.00258548	0.2	#N/A	#N/A
Percentage fat in milk consumption	411503	28740	LTL	472174	rs4953152	A	G	0.315114	-0.00246788	0.000422978	5.39407e-09	2.202e-05	0.99	#N/A	#N/A
Percentage fat in milk consumption	411503	28740	LTL	472174	rs538656	T	G	0.239333	0.00322867	0.000462233	2.84977e-12	-0.00083235	0.719999	0.000818326	8.91653e-05
Percentage fat in milk consumption	411503	28740	LTL	472174	rs55872725	T	C	0.394519	0.00447902	0.000398925	2.98056e-29	-0.0044816	0.0290001	0.000818326	8.91653e-05
Percentage fat in milk consumption	411503	28740	LTL	472174	rs7412	T	C	0.080052	-0.00446346	0.000717991	5.08056e-10	-0.019073	2.19999e-07	0.000818326	8.91653e-05
Lamb consumption	189984	26747	LTL	472174	rs11090045	A	G	0.302416	0.00380341	0.000623229	1.0426e-09	-0.00360256	0.1	0.000818326	8.91653e-05
Lamb consumption	189984	26747	LTL	472174	rs11743441	T	G	0.567014	0.00350546	0.000577351	1.26621e-09	-0.0025744	0.21	0.00615699	0.000258439
Lamb consumption	189984	26747	LTL	472174	rs12033462	A	G	0.612795	0.0032288	0.000581961	2.88728e-08	-0.00414603	0.0439997	0.00615699	0.000258439
Lamb consumption	189984	26747	LTL	472174	rs17652520	A	G	0.22146	0.00385969	0.00067682	1.17936e-08	0.00249664	0.3	0.00615699	0.000258439
Lamb consumption	189984	26747	LTL	472174	rs1958801	G	A	0.282521	0.00350574	0.00062736	2.29589e-08	0.00176289	0.43	0.00615699	0.000258439
Lamb consumption	189984	26747	LTL	472174	rs2678900	G	T	0.422313	-0.003137	0.000574548	4.76284e-08	-0.00081732	0.69	0.00615699	0.000258439
Lamb consumption	189984	26747	LTL	472174	rs35797675	G	T	0.213199	0.00390585	0.000695107	1.91996e-08	-0.00090008	0.709999	0.00615699	0.000258439
Lamb consumption	189984	26747	LTL	472174	rs3964074	C	T	0.535674	0.00324398	0.00057126	1.3577e-08	-0.00217043	0.28	0.00615699	0.000258439
Lamb consumption	189984	26747	LTL	472174	rs429358	C	T	0.153969	0.00613528	0.000785834	5.84036e-15	0.0173498	3.79997e-10	0.00615699	0.000258439
Lamb consumption	189984	26747	LTL	472174	rs451878	A	C	0.493708	0.00564255	0.000568416	3.18318e-23	0.00226739	0.26	0.00615699	0.000258439
Lamb consumption	189984	26747	LTL	472174	rs660880	A	G	0.500466	0.00341135	0.000567536	1.84601e-09	0.00125294	0.53	0.00615699	0.000258439
Lamb consumption	189984	26747	LTL	472174	rs66634929	C	T	0.277202	0.0035958	0.000635976	1.56768e-08	2.927e-05	0.99	0.00615699	0.000258439
Lamb consumption	189984	26747	LTL	472174	rs6872608	C	A	0.644375	-0.00368858	0.000591946	4.62646e-10	-0.00193469	0.35	0.00615699	0.000258439
Lamb consumption	189984	26747	LTL	472174	rs7206521	T	C	0.192814	-0.00433095	0.000719376	1.73959e-09	0.00233813	0.36	0.00615699	0.000258439
Lamb consumption	189984	26747	LTL	472174	rs9537006	C	A	0.72405	0.00462513	0.000642307	5.98564e-13	-0.00181727	0.42	0.00615699	0.000258439
Instant coffee consumption	180764	20537	LTL	472174	rs12046747	A	G	0.216117	0.00591125	0.00106972	3.27654e-08	0.00170664	0.48	0.00615699	0.000258439
Instant coffee consumption	180764	20537	LTL	472174	rs12902945	T	G	0.615532	-0.00592957	0.000907565	6.4253e-11	-0.00236998	0.25	0.00615699	0.000258439
Instant coffee consumption	180764	20537	LTL	472174	rs1481012	G	A	0.111156	0.00918762	0.00138956	3.7944e-11	-0.0117299	0.000230001	0.00615699	0.000258439
Instant coffee consumption	180764	20537	LTL	472174	rs17685	A	G	0.277232	-0.00876767	0.000978214	3.16145e-19	0.00737273	0.000940005	0.00615699	0.000258439
Instant coffee consumption	180764	20537	LTL	472174	rs2106727	G	A	0.628705	-0.0162931	0.000915069	6.42593e-71	0.00119008	0.57	0.00615699	0.000258439
Instant coffee consumption	180764	20537	LTL	472174	rs2472297	T	C	0.250556	-0.0204521	0.000990657	1.08294e-94	-0.0062178	0.00739997	0.00615699	0.000258439
Instant coffee consumption	180764	20537	LTL	472174	rs34060476	G	A	0.132216	-0.00895592	0.00128627	3.33798e-12	-0.00472478	0.11	0.00615699	0.000258439
Instant coffee consumption	180764	20537	LTL	472174	rs35198275	G	A	0.132589	0.00800698	0.00129437	6.17078e-10	-0.00916826	0.002	0.00615699	0.000258439
Instant coffee consumption	180764	20537	LTL	472174	rs56113850	C	T	0.569606	-0.00599204	0.000890839	1.74045e-11	0.00340854	0.0920005	0.00615699	0.000258439
Instant coffee consumption	180764	20537	LTL	472174	rs6062357	T	C	0.469967	-0.00561888	0.000894837	3.40272e-10	-0.00122338	0.55	0.00615699	0.000258439
Instant coffee consumption	180764	20537	LTL	472174	rs953442	C	T	0.247143	-0.00577924	0.00101995	1.46e-08	-0.00115477	0.62	0.00615699	0.000258439
Ground coffee consumption	72276	20537	LTL	472174	rs1057868	T	C	0.284568	-0.00804666	0.00139033	7.14034e-09	0.00694755	0.0017	0.00615699	0.000258439
Ground coffee consumption	72276	20537	LTL	472174	rs2472297	T	C	0.250556	-0.0182669	0.00140687	1.50655e-38	-0.0062178	0.00739997	0.00615699	0.000258439
Ground coffee consumption	72276	20537	LTL	472174	rs4410790	C	T	0.621585	-0.0183792	0.00132145	5.63583e-44	0.00053879	0.79	0.00615699	0.000258439
Fresh fruit consumption	433186	35003	LTL	472174	rs10136360	A	G	0.216472	-0.0074386	0.000937208	2.07165e-15	0.00089647	0.709999	0.00615699	0.000258439
Fresh fruit consumption	433186	35003	LTL	472174	rs10249294	A	G	0.374858	-0.0122119	0.000800325	1.44143e-52	0.00249259	0.23	0.00615699	0.000258439
Fresh fruit consumption	433186	35003	LTL	472174	rs10271924	T	C	0.493476	0.00512767	0.0007963	1.19971e-10	-0.00256338	0.21	0.00615699	0.000258439
Fresh fruit consumption	433186	35003	LTL	472174	rs10769936	C	T	0.717751	0.00524777	0.000869113	1.55963e-09	-0.00432591	0.0519996	0.00615699	0.000258439
Fresh fruit consumption	433186	35003	LTL	472174	rs11032362	A	G	0.087437	-0.00741618	0.00134959	3.9041e-08	-0.00208586	0.56	0.00615699	0.000258439
Fresh fruit consumption	433186	35003	LTL	472174	rs11085749	A	G	0.38659	0.00487613	0.000796029	9.03605e-10	0.00079601	0.7	0.00615699	0.000258439
Fresh fruit consumption	433186	35003	LTL	472174	rs11129657	C	T	0.209097	0.00577303	0.000954272	1.45143e-09	-0.00195296	0.43	0.00615699	0.000258439
Fresh fruit consumption	433186	35003	LTL	472174	rs1118655	A	G	0.60972	0.00467169	0.000792913	3.81996e-09	0.0043361	0.0340001	0.00615699	0.000258439
Fresh fruit consumption	433186	35003	LTL	472174	rs11788122	T	C	0.451823	0.00477838	0.000777366	7.9019e-10	-0.00029475	0.88	0.000571097	1.36046e-05
Fresh fruit consumption	433186	35003	LTL	472174	rs12044599	G	A	0.209345	-0.00710293	0.000952712	8.95379e-14	0.00036781	0.88	0.000571097	1.36046e-05
Fresh fruit consumption	433186	35003	LTL	472174	rs12245149	A	C	0.484842	0.00428993	0.000775957	3.22858e-08	0.00131225	0.51	0.000571097	1.36046e-05
Fresh fruit consumption	433186	35003	LTL	472174	rs12784301	G	A	0.283035	-0.00491547	0.000856463	9.50871e-09	0.0018576	0.4	0.000571097	1.36046e-05
Fresh fruit consumption	433186	35003	LTL	472174	rs13072255	C	A	0.49266	-0.00525685	0.000775971	1.24799e-11	-0.0011822	0.55	0.000571097	1.36046e-05
Fresh fruit consumption	433186	35003	LTL	472174	rs1356292	T	C	0.7974	-0.00634066	0.000986669	1.30722e-10	0.00506925	0.0439997	0.000571097	1.36046e-05
Fresh fruit consumption	433186	35003	LTL	472174	rs149449	A	G	0.48681	-0.00486802	0.000774257	3.22944e-10	0.00161724	0.42	0.00111661	8.92765e-05
Fresh fruit consumption	433186	35003	LTL	472174	rs1620977	G	A	0.73657	0.00839205	0.000874705	8.46125e-22	-0.00155252	0.49	0.00111661	8.92765e-05
Fresh fruit consumption	433186	35003	LTL	472174	rs17385603	C	T	0.26588	0.00473996	0.00086738	4.63725e-08	0.00110765	0.630001	0.00111661	8.92765e-05
Fresh fruit consumption	433186	35003	LTL	472174	rs1964272	A	G	0.479584	-0.00557	0.000776129	7.14444e-13	-0.00102277	0.61	0.00111661	8.92765e-05
Fresh fruit consumption	433186	35003	LTL	472174	rs2076309	C	T	0.543676	-0.00490189	0.000778963	3.11708e-10	0.00131883	0.51	0.00111661	8.92765e-05
Fresh fruit consumption	433186	35003	LTL	472174	rs2241726	A	G	0.389764	-0.00458688	0.000796646	8.52479e-09	0.00150102	0.46	0.00111661	8.92765e-05
Fresh fruit consumption	433186	35003	LTL	472174	rs2472297	T	C	0.250556	0.00534757	0.000877337	1.09281e-09	-0.0062178	0.00739997	0.00111661	8.92765e-05
Fresh fruit consumption	433186	35003	LTL	472174	rs2504671	A	C	0.231799	-0.00830488	0.000916714	1.31169e-19	0.0019517	0.41	0.00111661	8.92765e-05
Fresh fruit consumption	433186	35003	LTL	472174	rs2790688	T	C	0.155499	-0.0079771	0.00107342	1.07389e-13	0.00088222	0.75	0.00111661	8.92765e-05
Fresh fruit consumption	433186	35003	LTL	472174	rs3124404	G	A	0.722897	0.00526493	0.000873556	1.67022e-09	-0.00265105	0.24	0.00111661	8.92765e-05
Fresh fruit consumption	433186	35003	LTL	472174	rs329274	G	A	0.479979	-0.0043247	0.000778711	2.79741e-08	-0.00135766	0.5	0.0041562	0.000120998
Fresh fruit consumption	433186	35003	LTL	472174	rs34162196	T	C	0.097335	0.0114556	0.00128732	5.6455e-19	0.00467321	0.17	0.0041562	0.000120998
Fresh fruit consumption	433186	35003	LTL	472174	rs35184771	T	G	0.344554	-0.00564859	0.000810238	3.13536e-12	0.00361797	0.0850002	0.0041562	0.000120998
Fresh fruit consumption	433186	35003	LTL	472174	rs4744240	T	C	0.322165	-0.00503175	0.000823557	9.97702e-10	-0.00817307	0.000140001	0.0041562	0.000120998
Fresh fruit consumption	433186	35003	LTL	472174	rs4953149	C	T	0.346034	0.00572696	0.000820096	2.88367e-12	-0.00018378	0.93	0.0041562	0.000120998
Fresh fruit consumption	433186	35003	LTL	472174	rs56299829	A	G	0.273773	-0.00680298	0.000866461	4.11236e-15	0.00039516	0.86	0.0041562	0.000120998
Fresh fruit consumption	433186	35003	LTL	472174	rs60452247	A	G	0.356635	-0.00518109	0.000804762	1.21026e-10	0.00469968	0.0239999	0.0041562	0.000120998
Fresh fruit consumption	433186	35003	LTL	472174	rs6482190	G	A	0.726892	-0.0088168	0.000867556	2.90602e-24	-0.00400973	0.0759994	0.0041562	0.000120998
Fresh fruit consumption	433186	35003	LTL	472174	rs6962967	T	C	0.435633	-0.00460815	0.0007807	3.57844e-09	0.00050389	0.8	0.0041562	0.000120998
Fresh fruit consumption	433186	35003	LTL	472174	rs7141411	T	C	0.410451	0.00467095	0.000792374	3.74953e-09	-0.00157091	0.44	0.0041562	0.000120998
Fresh fruit consumption	433186	35003	LTL	472174	rs73195303	T	C	0.231575	0.00527895	0.000922221	1.0394e-08	0.00167201	0.48	0.0041562	0.000120998
Fresh fruit consumption	433186	35003	LTL	472174	rs7554485	C	T	0.604584	0.00480648	0.000795172	1.49801e-09	0.00464542	0.0239999	0.0041562	0.000120998
Fresh fruit consumption	433186	35003	LTL	472174	rs8045829	G	T	0.62126	0.00442895	0.000796053	2.64209e-08	-0.00089937	0.66	0.0041562	0.000120998
Fresh fruit consumption	433186	35003	LTL	472174	rs8095324	G	A	0.39737	0.00534659	0.000792183	1.48677e-11	-0.00134134	0.51	0.0041562	0.000120998
Fresh fruit consumption	433186	35003	LTL	472174	rs838133	G	A	0.5595	0.00600222	0.000803416	7.96637e-14	0.00114734	0.58	0.0041562	0.000120998
Fresh fruit consumption	433186	35003	LTL	472174	rs862227	G	A	0.44799	0.00637803	0.000776604	2.16236e-16	-0.00364905	0.0700003	0.0041562	0.000120998
Fresh fruit consumption	433186	35003	LTL	472174	rs890067	G	A	0.611527	0.00504544	0.000797119	2.45806e-10	-0.00120054	0.56	0.0063244	0.000104567
Fresh fruit consumption	433186	35003	LTL	472174	rs961414	T	G	0.536622	-0.00461507	0.00077645	2.78475e-09	0.00106595	0.59	0.0063244	0.000104567
Fortified wine consumption	31836	32779	LTL	472174	rs10193494	A	G	0.310204	-0.00145232	0.000198684	2.67744e-13	0.00085233	0.69	0.0063244	0.000104567
Fortified wine consumption	31836	32779	LTL	472174	rs10764990	A	G	0.611485	0.00146865	0.000187317	4.48927e-15	-0.00042796	0.83	0.0063244	0.000104567
Fortified wine consumption	31836	32779	LTL	472174	rs10822089	G	A	0.515278	-0.00112374	0.000183345	8.83771e-10	-0.00338491	0.0929994	0.0063244	0.000104567
Fortified wine consumption	31836	32779	LTL	472174	rs10829603	G	T	0.450755	0.00106278	0.000184384	8.21682e-09	0.00072035	0.719999	0.0063244	0.000104567
Fortified wine consumption	31836	32779	LTL	472174	rs10927006	C	T	0.140799	-0.00211992	0.000260244	3.7649e-16	0.00029628	0.92	0.0063244	0.000104567
Fortified wine consumption	31836	32779	LTL	472174	rs1144428	A	G	0.789852	0.00184787	0.000224845	2.06207e-16	0.00121502	0.62	0.0063244	0.000104567
Fortified wine consumption	31836	32779	LTL	472174	rs11710570	C	T	0.442269	-0.00111034	0.000183682	1.49499e-09	0.00016265	0.94	0.0063244	0.000104567
Fortified wine consumption	31836	32779	LTL	472174	rs12196849	A	C	0.358865	-0.00124607	0.000190219	5.72632e-11	0.00250832	0.23	0.0063244	0.000104567
Fortified wine consumption	31836	32779	LTL	472174	rs12418276	T	C	0.166482	0.00187312	0.000246086	2.70623e-14	-0.00469302	0.08	0.0063244	0.000104567
Fortified wine consumption	31836	32779	LTL	472174	rs12429545	A	G	0.129887	-0.00150766	0.000275219	4.30069e-08	-0.00081837	0.79	0.00546621	3.61987e-05
Fortified wine consumption	31836	32779	LTL	472174	rs1260326	C	T	0.612025	-0.00138622	0.000186856	1.18317e-13	-0.00595534	0.00379997	0.00546621	3.61987e-05
Fortified wine consumption	31836	32779	LTL	472174	rs1447182	C	T	0.785416	0.00144666	0.000223286	9.23599e-11	0.0011026	0.649999	0.00546621	3.61987e-05
Fortified wine consumption	31836	32779	LTL	472174	rs1568452	T	C	0.376801	-0.00188544	0.000188399	1.40997e-23	-0.00181081	0.38	0.00546621	3.61987e-05
Fortified wine consumption	31836	32779	LTL	472174	rs16851048	C	T	0.19807	-0.0012768	0.000232268	3.86092e-08	0.00208419	0.41	0.00533589	0.000170797
Fortified wine consumption	31836	32779	LTL	472174	rs17024335	C	T	0.223918	-0.00133173	0.000220255	1.48201e-09	-0.00172243	0.47	0.00533589	0.000170797
Fortified wine consumption	31836	32779	LTL	472174	rs17056996	A	G	0.096042	-0.0018371	0.000322604	1.23663e-08	-0.0019489	0.58	0.00533589	0.000170797
Fortified wine consumption	31836	32779	LTL	472174	rs17409360	A	G	0.310311	-0.00110551	0.000196376	1.80672e-08	-0.00041441	0.85	0.00533589	0.000170797
Fortified wine consumption	31836	32779	LTL	472174	rs1870939	G	A	0.583159	0.00101828	0.000185206	3.83918e-08	0.00279466	0.17	0.00533589	0.000170797
Fortified wine consumption	31836	32779	LTL	472174	rs210600	A	G	0.274637	0.00122469	0.000204563	2.13931e-09	-0.00241866	0.28	0.00533589	0.000170797
Fortified wine consumption	31836	32779	LTL	472174	rs2292233	A	C	0.396854	-0.00107439	0.000186694	8.67352e-09	-0.00073369	0.719999	0.00533589	0.000170797
Fortified wine consumption	31836	32779	LTL	472174	rs2395868	C	T	0.230768	-0.00125087	0.000216009	7.00421e-09	0.00741875	0.00179999	0.00533589	0.000170797
Fortified wine consumption	31836	32779	LTL	472174	rs2472297	T	C	0.250556	-0.0023531	0.000206941	5.84e-30	-0.0062178	0.00739997	0.00533589	0.000170797
Fortified wine consumption	31836	32779	LTL	472174	rs2474459	C	T	0.4806	0.00105049	0.000184502	1.24351e-08	0.00060845	0.760001	0.00533589	0.000170797
Fortified wine consumption	31836	32779	LTL	472174	rs2496003	T	G	0.768815	-0.00119698	0.000216468	3.20974e-08	0.00137189	0.56	0.00533589	0.000170797
Fortified wine consumption	31836	32779	LTL	472174	rs2542274	T	C	0.459173	-0.00106813	0.000183808	6.2057e-09	-0.00170545	0.4	0.00533589	0.000170797
Fortified wine consumption	31836	32779	LTL	472174	rs2606222	C	T	0.650528	-0.0010577	0.000191095	3.11329e-08	0.00029263	0.89	0.00533589	0.000170797
Fortified wine consumption	31836	32779	LTL	472174	rs2728784	G	A	0.215532	-0.00185353	0.000227139	3.34101e-16	0.00294342	0.23	0.00533589	0.000170797
Fortified wine consumption	31836	32779	LTL	472174	rs2811168	G	T	0.126054	-0.00173198	0.000272362	2.02926e-10	0.00038224	0.9	0.00533589	0.000170797
Fortified wine consumption	31836	32779	LTL	472174	rs2825972	G	A	0.295732	0.0013604	0.000201335	1.40978e-11	0.00018594	0.93	0.00533589	0.000170797
Fortified wine consumption	31836	32779	LTL	472174	rs2951185	C	T	0.714728	-0.00109882	0.00020028	4.10163e-08	-0.00651685	0.00340001	0.00533589	0.000170797
Fortified wine consumption	31836	32779	LTL	472174	rs34052145	G	A	0.342976	-0.00110316	0.000192495	9.99285e-09	0.00160798	0.450001	0.00533589	0.000170797
Fortified wine consumption	31836	32779	LTL	472174	rs34292254	T	G	0.536744	0.00115176	0.000184289	4.11113e-10	0.00168804	0.41	0.00533589	0.000170797
Fortified wine consumption	31836	32779	LTL	472174	rs34996358	T	C	0.327654	0.00113528	0.000194397	5.21984e-09	-0.0002108	0.92	0.00533589	0.000170797
Fortified wine consumption	31836	32779	LTL	472174	rs4271161	C	T	0.34711	0.00114488	0.000196405	5.57006e-09	0.00185222	0.39	0.00533589	0.000170797
Fortified wine consumption	31836	32779	LTL	472174	rs4410790	C	T	0.621585	-0.00167103	0.000189943	1.39855e-18	0.00053879	0.79	0.00533589	0.000170797
Fortified wine consumption	31836	32779	LTL	472174	rs4452038	T	C	0.388035	-0.00161718	0.000188774	1.06445e-17	0.00117619	0.57	0.00533589	0.000170797
Fortified wine consumption	31836	32779	LTL	472174	rs4590778	G	A	0.269555	-0.00113049	0.000207275	4.9233e-08	0.00295756	0.19	0.00533589	0.000170797
Fortified wine consumption	31836	32779	LTL	472174	rs587136	C	T	0.167104	-0.00155374	0.000242127	1.38944e-10	-0.00365627	0.17	0.00533589	0.000170797
Fortified wine consumption	31836	32779	LTL	472174	rs59317774	G	A	0.381026	-0.00113645	0.000188862	1.77288e-09	-0.00449167	0.0290001	0.00533589	0.000170797
Fortified wine consumption	31836	32779	LTL	472174	rs61909866	T	C	0.309168	-0.00113521	0.000196864	8.095e-09	0.0016601	0.44	0.00533589	0.000170797
Fortified wine consumption	31836	32779	LTL	472174	rs6941231	T	C	0.238946	-0.00147161	0.000219692	2.10549e-11	-0.00283778	0.24	0.00533589	0.000170797
Fortified wine consumption	31836	32779	LTL	472174	rs732693	A	G	0.148623	-0.00149152	0.000263346	1.4812e-08	-0.00026074	0.93	0.00533589	0.000170797
Fortified wine consumption	31836	32779	LTL	472174	rs7702274	T	C	0.573379	-0.00122243	0.000186619	5.73813e-11	-0.00576253	0.00490004	0.00533589	0.000170797
Fortified wine consumption	31836	32779	LTL	472174	rs79564740	C	T	0.030813	-0.00296354	0.0005329	2.67994e-08	-0.0038349	0.51	0.00533589	0.000170797
Fortified wine consumption	31836	32779	LTL	472174	rs826848	T	C	0.926616	-0.00218205	0.000369554	3.53611e-09	-0.00141575	0.719999	0.00533589	0.000170797
Fortified wine consumption	31836	32779	LTL	472174	rs9395708	A	G	0.372544	-0.00111001	0.000189543	4.73453e-09	0.00573095	0.00599998	0.00533589	0.000170797
Fortified wine consumption	31836	32779	LTL	472174	rs965725	A	G	0.608184	-0.0010643	0.000187346	1.33962e-08	-0.00359228	0.0810009	0.00533589	0.000170797
Drink temperature	444097	32779	LTL	472174	rs10193494	A	G	0.310204	-0.00145232	0.000198684	2.67744e-13	0.00085233	0.69	0.00533589	0.000170797
Drink temperature	444097	32779	LTL	472174	rs10764990	A	G	0.611485	0.00146865	0.000187317	4.48927e-15	-0.00042796	0.83	0.00533589	0.000170797
Drink temperature	444097	32779	LTL	472174	rs10822089	G	A	0.515278	-0.00112374	0.000183345	8.83771e-10	-0.00338491	0.0929994	0.00533589	0.000170797
Drink temperature	444097	32779	LTL	472174	rs10829603	G	T	0.450755	0.00106278	0.000184384	8.21682e-09	0.00072035	0.719999	0.00533589	0.000170797
Drink temperature	444097	32779	LTL	472174	rs10927006	C	T	0.140799	-0.00211992	0.000260244	3.7649e-16	0.00029628	0.92	0.00533589	0.000170797
Drink temperature	444097	32779	LTL	472174	rs1144428	A	G	0.789852	0.00184787	0.000224845	2.06207e-16	0.00121502	0.62	0.00533589	0.000170797
Drink temperature	444097	32779	LTL	472174	rs11710570	C	T	0.442269	-0.00111034	0.000183682	1.49499e-09	0.00016265	0.94	0.00533589	0.000170797
Drink temperature	444097	32779	LTL	472174	rs12196849	A	C	0.358865	-0.00124607	0.000190219	5.72632e-11	0.00250832	0.23	0.00533589	0.000170797
Drink temperature	444097	32779	LTL	472174	rs12418276	T	C	0.166482	0.00187312	0.000246086	2.70623e-14	-0.00469302	0.08	/	/
Drink temperature	444097	32779	LTL	472174	rs12429545	A	G	0.129887	-0.00150766	0.000275219	4.30069e-08	-0.00081837	0.79	/	/
Drink temperature	444097	32779	LTL	472174	rs1260326	C	T	0.612025	-0.00138622	0.000186856	1.18317e-13	-0.00595534	0.00379997	/	/
Drink temperature	444097	32779	LTL	472174	rs1447182	C	T	0.785416	0.00144666	0.000223286	9.23599e-11	0.0011026	0.649999	/	/
Drink temperature	444097	32779	LTL	472174	rs1568452	T	C	0.376801	-0.00188544	0.000188399	1.40997e-23	-0.00181081	0.38	/	/
Drink temperature	444097	32779	LTL	472174	rs16851048	C	T	0.19807	-0.0012768	0.000232268	3.86092e-08	0.00208419	0.41	/	/
Drink temperature	444097	32779	LTL	472174	rs17024335	C	T	0.223918	-0.00133173	0.000220255	1.48201e-09	-0.00172243	0.47	/	/
Drink temperature	444097	32779	LTL	472174	rs17056996	A	G	0.096042	-0.0018371	0.000322604	1.23663e-08	-0.0019489	0.58	/	/
Drink temperature	444097	32779	LTL	472174	rs17409360	A	G	0.310311	-0.00110551	0.000196376	1.80672e-08	-0.00041441	0.85	/	/
Drink temperature	444097	32779	LTL	472174	rs1870939	G	A	0.583159	0.00101828	0.000185206	3.83918e-08	0.00279466	0.17	/	/
Drink temperature	444097	32779	LTL	472174	rs210600	A	G	0.274637	0.00122469	0.000204563	2.13931e-09	-0.00241866	0.28	/	/
Drink temperature	444097	32779	LTL	472174	rs2292233	A	C	0.396854	-0.00107439	0.000186694	8.67352e-09	-0.00073369	0.719999	/	/
Drink temperature	444097	32779	LTL	472174	rs2395868	C	T	0.230768	-0.00125087	0.000216009	7.00421e-09	0.00741875	0.00179999	/	/
Drink temperature	444097	32779	LTL	472174	rs2472297	T	C	0.250556	-0.0023531	0.000206941	5.84e-30	-0.0062178	0.00739997	/	/
Drink temperature	444097	32779	LTL	472174	rs2474459	C	T	0.4806	0.00105049	0.000184502	1.24351e-08	0.00060845	0.760001	/	/
Drink temperature	444097	32779	LTL	472174	rs2496003	T	G	0.768815	-0.00119698	0.000216468	3.20974e-08	0.00137189	0.56	/	/
Drink temperature	444097	32779	LTL	472174	rs2542274	T	C	0.459173	-0.00106813	0.000183808	6.2057e-09	-0.00170545	0.4	/	/
Drink temperature	444097	32779	LTL	472174	rs2606222	C	T	0.650528	-0.0010577	0.000191095	3.11329e-08	0.00029263	0.89	/	/
Drink temperature	444097	32779	LTL	472174	rs2728784	G	A	0.215532	-0.00185353	0.000227139	3.34101e-16	0.00294342	0.23	/	/
Drink temperature	444097	32779	LTL	472174	rs2811168	G	T	0.126054	-0.00173198	0.000272362	2.02926e-10	0.00038224	0.9	/	/
Drink temperature	444097	32779	LTL	472174	rs2825972	G	A	0.295732	0.0013604	0.000201335	1.40978e-11	0.00018594	0.93	/	/
Drink temperature	444097	32779	LTL	472174	rs2951185	C	T	0.714728	-0.00109882	0.00020028	4.10163e-08	-0.00651685	0.00340001	/	/
Drink temperature	444097	32779	LTL	472174	rs34052145	G	A	0.342976	-0.00110316	0.000192495	9.99285e-09	0.00160798	0.450001	/	/
Drink temperature	444097	32779	LTL	472174	rs34292254	T	G	0.536744	0.00115176	0.000184289	4.11113e-10	0.00168804	0.41	/	/
Drink temperature	444097	32779	LTL	472174	rs34996358	T	C	0.327654	0.00113528	0.000194397	5.21984e-09	-0.0002108	0.92	/	/
Drink temperature	444097	32779	LTL	472174	rs4271161	C	T	0.34711	0.00114488	0.000196405	5.57006e-09	0.00185222	0.39	/	/
Drink temperature	444097	32779	LTL	472174	rs4410790	C	T	0.621585	-0.00167103	0.000189943	1.39855e-18	0.00053879	0.79	/	/
Drink temperature	444097	32779	LTL	472174	rs4452038	T	C	0.388035	-0.00161718	0.000188774	1.06445e-17	0.00117619	0.57	/	/
Drink temperature	444097	32779	LTL	472174	rs4590778	G	A	0.269555	-0.00113049	0.000207275	4.9233e-08	0.00295756	0.19	/	/
Drink temperature	444097	32779	LTL	472174	rs587136	C	T	0.167104	-0.00155374	0.000242127	1.38944e-10	-0.00365627	0.17	/	/
Drink temperature	444097	32779	LTL	472174	rs59317774	G	A	0.381026	-0.00113645	0.000188862	1.77288e-09	-0.00449167	0.0290001	/	/
Drink temperature	444097	32779	LTL	472174	rs61909866	T	C	0.309168	-0.00113521	0.000196864	8.095e-09	0.0016601	0.44	/	/
Drink temperature	444097	32779	LTL	472174	rs6941231	T	C	0.238946	-0.00147161	0.000219692	2.10549e-11	-0.00283778	0.24	/	/
Drink temperature	444097	32779	LTL	472174	rs732693	A	G	0.148623	-0.00149152	0.000263346	1.4812e-08	-0.00026074	0.93	/	/
Drink temperature	444097	32779	LTL	472174	rs7702274	T	C	0.573379	-0.00122243	0.000186619	5.73813e-11	-0.00576253	0.00490004	/	/
Drink temperature	444097	32779	LTL	472174	rs79564740	C	T	0.030813	-0.00296354	0.0005329	2.67994e-08	-0.0038349	0.51	/	/
Drink temperature	444097	32779	LTL	472174	rs826848	T	C	0.926616	-0.00218205	0.000369554	3.53611e-09	-0.00141575	0.719999	/	/
Drink temperature	444097	32779	LTL	472174	rs9395708	A	G	0.372544	-0.00111001	0.000189543	4.73453e-09	0.00573095	0.00599998	/	/
Drink temperature	444097	32779	LTL	472174	rs965725	A	G	0.608184	-0.0010643	0.000187346	1.33962e-08	-0.00359228	0.0810009	/	/
Dried fruit consumption	409125	27137	LTL	472174	rs10129747	G	A	0.531316	-0.0069661	0.00123928	1.8976e-08	0.00037591	0.85	/	/
Dried fruit consumption	409125	27137	LTL	472174	rs10189857	G	A	0.43618	0.00782952	0.00124396	3.09331e-10	0.00161661	0.42	/	/
Dried fruit consumption	409125	27137	LTL	472174	rs10828266	G	A	0.71982	-0.0129685	0.00136976	2.86027e-21	-0.00484693	0.0299999	/	/
Dried fruit consumption	409125	27137	LTL	472174	rs10896126	G	A	0.299447	0.01041	0.00134177	8.60016e-15	-0.00015727	0.94	/	/
Dried fruit consumption	409125	27137	LTL	472174	rs11787024	C	T	0.325285	-0.00848131	0.0013236	1.47674e-10	0.00039768	0.85	/	/
Dried fruit consumption	409125	27137	LTL	472174	rs12046747	A	G	0.216117	-0.00940866	0.00149147	2.82093e-10	0.00170664	0.48	/	/
Dried fruit consumption	409125	27137	LTL	472174	rs12120761	A	G	0.485787	-0.00728032	0.0012325	3.48492e-09	-0.00224518	0.26	/	/
Dried fruit consumption	409125	27137	LTL	472174	rs12172847	A	G	0.324934	-0.00776009	0.0013195	4.07589e-09	-0.00174401	0.42	/	/
Dried fruit consumption	409125	27137	LTL	472174	rs12457261	T	C	0.486094	-0.008415	0.00123459	9.35921e-12	-0.00072711	0.719999	0.00552401	0.000299867
Dried fruit consumption	409125	27137	LTL	472174	rs13018443	C	T	0.355992	0.00792566	0.00128115	6.15678e-10	0.00028967	0.89	0.00552401	0.000299867
Dried fruit consumption	409125	27137	LTL	472174	rs1582323	G	A	0.594064	-0.00692086	0.00126444	4.41336e-08	0.00282213	0.17	0.00552401	0.000299867
Dried fruit consumption	409125	27137	LTL	472174	rs1620977	G	A	0.73657	0.0108275	0.00139	6.72385e-15	-0.00155252	0.49	0.00552401	0.000299867
Dried fruit consumption	409125	27137	LTL	472174	rs1648404	T	C	0.479624	-0.00680471	0.00123338	3.44593e-08	0.0008876	0.66	0.00552401	0.000299867
Dried fruit consumption	409125	27137	LTL	472174	rs17175518	A	C	0.236687	-0.00802209	0.00145617	3.60808e-08	-0.00064433	0.780001	0.00552401	0.000299867
Dried fruit consumption	409125	27137	LTL	472174	rs2529055	G	A	0.186316	-0.00898635	0.00158475	1.42368e-08	0.00227504	0.38	0.00552401	0.000299867
Dried fruit consumption	409125	27137	LTL	472174	rs2533273	A	C	0.482214	0.00739951	0.00123574	2.12544e-09	-0.00143644	0.47	0.00552401	0.000299867
Dried fruit consumption	409125	27137	LTL	472174	rs261807	T	C	0.535381	0.00711357	0.00123694	8.87476e-09	-0.00023767	0.91	0.00552401	0.000299867
Dried fruit consumption	409125	27137	LTL	472174	rs34162196	T	C	0.097335	0.0172135	0.00204232	3.50409e-17	0.00467321	0.17	0.00552401	0.000299867
Dried fruit consumption	409125	27137	LTL	472174	rs3764002	T	C	0.260136	-0.00964985	0.00140017	5.5047e-12	0.00637592	0.00530005	0.00552401	0.000299867
Dried fruit consumption	409125	27137	LTL	472174	rs3823624	C	T	0.182266	-0.0130461	0.00160593	4.52168e-16	0.00598968	0.021	0.00552401	0.000299867
Dried fruit consumption	409125	27137	LTL	472174	rs4140799	A	G	0.544217	-0.00692982	0.00123728	2.13303e-08	-0.0008746	0.67	0.00552401	0.000299867
Dried fruit consumption	409125	27137	LTL	472174	rs4269101	G	T	0.717378	0.00927969	0.00137239	1.36382e-11	-0.00691203	0.00189998	0.00552401	0.000299867
Dried fruit consumption	409125	27137	LTL	472174	rs429358	C	T	0.153969	-0.0158744	0.00170151	1.06276e-20	0.0173498	3.79997e-10	0.00552401	0.000299867
Dried fruit consumption	409125	27137	LTL	472174	rs4348846	A	G	0.177319	0.00996027	0.00164879	1.53203e-09	-0.0020036	0.450001	0.00552401	0.000299867
Dried fruit consumption	409125	27137	LTL	472174	rs4769824	T	C	0.432079	-0.00682044	0.00124519	4.3155e-08	-0.00106917	0.6	0.00552401	0.000299867
Dried fruit consumption	409125	27137	LTL	472174	rs4963390	G	A	0.142971	-0.0111502	0.00178692	4.37854e-10	0.00072697	0.8	0.00552401	0.000299867
Dried fruit consumption	409125	27137	LTL	472174	rs57499472	C	T	0.405659	-0.00692187	0.00126638	4.60639e-08	1.971e-05	0.99	0.00552401	0.000299867
Dried fruit consumption	409125	27137	LTL	472174	rs62084586	C	T	0.162759	-0.00947428	0.00166181	1.1898e-08	0.00599615	0.0280001	0.00552401	0.000299867
Dried fruit consumption	409125	27137	LTL	472174	rs6542942	T	G	0.503868	-0.00819175	0.00122918	2.65745e-11	0.00135565	0.5	0.00552401	0.000299867
Dried fruit consumption	409125	27137	LTL	472174	rs6545772	T	C	0.470438	0.00747933	0.00123386	1.34663e-09	-0.0001331	0.95	0.00552401	0.000299867
Dried fruit consumption	409125	27137	LTL	472174	rs6765212	T	C	0.268175	-0.00805712	0.00138869	6.55453e-09	0.00517393	0.0219999	0.00552401	0.000299867
Dried fruit consumption	409125	27137	LTL	472174	rs6921589	C	A	0.862889	-0.0111688	0.00179717	5.1436e-10	0.0194025	2.80027e-11	0.00552401	0.000299867
Dried fruit consumption	409125	27137	LTL	472174	rs75641275	C	A	0.140287	0.0109126	0.00175267	4.77665e-10	0.00212142	0.46	0.00552401	0.000299867
Dried fruit consumption	409125	27137	LTL	472174	rs7678161	T	C	0.310375	-0.0075463	0.00132878	1.3539e-08	0.00572819	0.00819993	0.00552401	0.000299867
Dried fruit consumption	409125	27137	LTL	472174	rs7808471	C	T	0.317504	0.00779718	0.00131558	3.08894e-09	-0.0023174	0.28	0.00552401	0.000299867
Dried fruit consumption	409125	27137	LTL	472174	rs7924036	T	G	0.501308	-0.00702197	0.00123167	1.18982e-08	-0.00073013	0.719999	0.00552401	0.000299867
Dried fruit consumption	409125	27137	LTL	472174	rs862227	G	A	0.44799	0.00676772	0.00123269	4.01469e-08	-0.00364905	0.0700003	0.00552401	0.000299867
Dried fruit consumption	409125	27137	LTL	472174	rs9385269	T	C	0.514986	-0.00894444	0.00124014	5.49565e-13	0.00243747	0.23	0.00552401	0.000299867
Decaffeinated coffee consumption	62072	6970	LTL	472174	rs2327402	A	G	0.355406	-0.00943226	0.00154681	1.07485e-09	-0.00116262	0.58	0.00552401	0.000299867
Decaffeinated coffee consumption	62072	6970	LTL	472174	rs2472297	T	C	0.250556	-0.0140201	0.00168463	8.62278e-17	-0.0062178	0.00739997	0.00552401	0.000299867
Decaffeinated coffee consumption	62072	6970	LTL	472174	rs4410790	C	T	0.621585	-0.0119411	0.0015591	1.8743e-14	0.00053879	0.79	0.00552401	0.000299867
Cooked vegetables consumption	435417	33286	LTL	472174	rs10156602	G	A	0.357677	-0.00361875	0.000658834	3.95929e-08	-0.00820936	9.59997e-05	0.00552401	0.000299867
Cooked vegetables consumption	435417	33286	LTL	472174	rs12476427	G	A	0.050607	-0.0087979	0.00148008	2.77801e-09	0.00371147	0.42	0.00552401	0.000299867
Cooked vegetables consumption	435417	33286	LTL	472174	rs12550717	A	G	0.364941	-0.0038877	0.000651474	2.40851e-09	0.00106184	0.61	0.00552401	0.000299867
Cooked vegetables consumption	435417	33286	LTL	472174	rs12629972	C	T	0.583497	-0.00405751	0.000640682	2.40267e-10	-0.00023622	0.91	0.00552401	0.000299867
Cooked vegetables consumption	435417	33286	LTL	472174	rs1982350	G	A	0.62633	-0.00388153	0.000657967	3.65096e-09	-0.00529975	0.0109999	0.00552401	0.000299867
Cooked vegetables consumption	435417	33286	LTL	472174	rs838133	G	A	0.5595	-0.00455528	0.000651362	2.68171e-12	0.00114734	0.58	0.00552401	0.000299867
Cooked vegetables consumption	435417	33286	LTL	472174	rs9537116	A	G	0.269901	-0.00398119	0.000719621	3.15982e-08	0.00258805	0.26	0.00552401	0.000299867
Cheese consumption	365842	17196	LTL	472174	rs10164176	C	T	0.439063	-0.00283795	0.000477218	2.7333e-09	0.00028872	0.89	0.00552401	0.000299867
Cheese consumption	365842	17196	LTL	472174	rs11189472	A	C	0.348516	-0.00271443	0.000494642	4.0728e-08	-0.00043445	0.84	0.00552401	0.000299867
Cheese consumption	365842	17196	LTL	472174	rs112362785	G	T	0.236046	0.0030683	0.000551166	2.59273e-08	-0.00646877	0.0061	0.00552401	0.000299867
Cheese consumption	365842	17196	LTL	472174	rs11847410	C	T	0.425452	0.00284241	0.000477157	2.56957e-09	0.00326833	0.11	0.00552401	0.000299867
Cheese consumption	365842	17196	LTL	472174	rs17262885	A	G	0.25546	0.00364584	0.00053304	7.93526e-12	0.00153239	0.51	0.00552401	0.000299867
Cheese consumption	365842	17196	LTL	472174	rs2960578	G	T	0.501072	-0.00272207	0.000470407	7.18137e-09	-0.0002165	0.91	0.00417763	0.000313586
Cheese consumption	365842	17196	LTL	472174	rs3769941	G	A	0.251699	-0.00292356	0.000535898	4.88514e-08	0.00559066	0.015	0.00417763	0.000313586
Cheese consumption	365842	17196	LTL	472174	rs3911016	G	T	0.118895	-0.00421994	0.000722514	5.20025e-09	0.00679195	0.0290001	0.00417763	0.000313586
Cheese consumption	365842	17196	LTL	472174	rs549814	T	C	0.336196	-0.00512073	0.00050107	1.62025e-24	0.00054896	0.8	0.00417763	0.000313586
Cheese consumption	365842	17196	LTL	472174	rs6030200	A	G	0.321421	-0.00339955	0.000507087	2.02684e-11	-0.0292246	8.00018e-42	0.00417763	0.000313586
Cheese consumption	365842	17196	LTL	472174	rs7012814	A	G	0.473593	0.00275866	0.000473402	5.63281e-09	0.00066262	0.74	0.00417763	0.000313586
Cheese consumption	365842	17196	LTL	472174	rs707896	A	G	0.16126	-0.00347743	0.000635171	4.38022e-08	-0.00196561	0.47	0.00417763	0.000313586
Cheese consumption	365842	17196	LTL	472174	rs738140	G	A	0.300862	-0.0028983	0.000507979	1.15967e-08	0.00123268	0.57	0.00417763	0.000313586
Cheese consumption	365842	17196	LTL	472174	rs77779142	T	C	0.161782	0.00358174	0.000630199	1.31961e-08	0.00663299	0.015	0.00417763	0.000313586
Cheese consumption	365842	17196	LTL	472174	rs7965658	A	G	0.206484	-0.00364711	0.000592457	7.46492e-10	0.00267311	0.29	0.00417763	0.000313586
Cheese consumption	365842	17196	LTL	472174	rs9843653	C	T	0.503697	0.00261732	0.000470013	2.56777e-08	-0.0150497	6.59933e-14	0.00417763	0.000313586
Cheese consumption	365842	17196	LTL	472174	rs9933427	G	A	0.54293	-0.00273242	0.000471957	7.0574e-09	0.0038414	0.0580003	0.00417763	0.000313586
Champagne or white wine consumption	175549	16480	LTL	472174	rs1260326	C	T	0.612025	-0.00696362	0.00100366	3.97054e-12	-0.00595534	0.00379997	0.00417763	0.000313586
Champagne or white wine consumption	175549	16480	LTL	472174	rs12639940	G	A	0.373529	0.00720032	0.00102322	1.96532e-12	0.00300739	0.15	0.00417763	0.000313586
Champagne or white wine consumption	175549	16480	LTL	472174	rs1919208	T	C	0.991801	-0.0499642	0.00667633	7.22136e-14	-0.0290011	0.015	0.00417763	0.000313586
Champagne or white wine consumption	175549	16480	LTL	472174	rs4711107	C	T	0.298177	-0.00609397	0.00107788	1.57064e-08	-0.00891036	5.1e-05	0.00417763	0.000313586
Champagne or white wine consumption	175549	16480	LTL	472174	rs602662	A	G	0.526764	-0.00553745	0.000987289	2.03802e-08	-0.00116386	0.56	0.00417763	0.000313586
Champagne or white wine consumption	175549	16480	LTL	472174	rs77301847	G	A	0.212538	0.00949114	0.00119385	1.86471e-15	0.00310783	0.21	0.00417763	0.000313586
Bread consumption	438853	24685	LTL	472174	rs11060853	G	A	0.408788	0.01504	0.00252356	2.52493e-09	0.00854607	2.80001e-05	0.00417763	0.000313586
Bread consumption	438853	24685	LTL	472174	rs11183201	C	T	0.514357	0.0198924	0.00249281	1.4644e-15	-0.00017175	0.93	0.00417763	0.000313586
Bread consumption	438853	24685	LTL	472174	rs115877304	T	C	0.046361	-0.0358152	0.00578708	6.0616e-10	-0.00434517	0.36	0.00417763	0.000313586
Bread consumption	438853	24685	LTL	472174	rs13023099	A	C	0.569778	0.0142707	0.00252465	1.58089e-08	-0.00340247	0.0940005	0.00417763	0.000313586
Bread consumption	438853	24685	LTL	472174	rs13072794	T	C	0.306838	0.0150879	0.00268785	1.98422e-08	0.00107889	0.62	0.00417763	0.000313586
Bread consumption	438853	24685	LTL	472174	rs13336260	C	A	0.21191	-0.0171012	0.00310561	3.65932e-08	-0.00014274	0.95	0.00417763	0.000313586
Bread consumption	438853	24685	LTL	472174	rs182549	T	C	0.709593	0.0186348	0.00294508	2.49271e-10	-0.0104161	1.40001e-05	0.00417763	0.000313586
Bread consumption	438853	24685	LTL	472174	rs1851923	A	G	0.56593	-0.0178918	0.00250862	9.88286e-13	0.00347385	0.0870001	0.00417763	0.000313586
Bread consumption	438853	24685	LTL	472174	rs1994315	C	T	0.688482	0.019863	0.00267522	1.12942e-13	0.00446066	0.0389996	0.00417763	0.000313586
Bread consumption	438853	24685	LTL	472174	rs2068650	C	A	0.467657	0.0166023	0.00249883	3.05222e-11	-0.00014202	0.94	0.00417763	0.000313586
Bread consumption	438853	24685	LTL	472174	rs4665972	C	T	0.613124	0.0177851	0.0025543	3.33557e-12	-0.0058364	0.00490004	0.00417763	0.000313586
Bread consumption	438853	24685	LTL	472174	rs596878	C	A	0.450533	0.0143994	0.00251396	1.01756e-08	0.00091774	0.649999	0.00417763	0.000313586
Bread consumption	438853	24685	LTL	472174	rs62091167	C	A	0.211532	0.0172054	0.00302702	1.31626e-08	-0.00436749	0.0759994	0.00417763	0.000313586
Bread consumption	438853	24685	LTL	472174	rs62394558	A	G	0.405475	0.014944	0.00252589	3.29203e-09	0.0080944	7.69999e-05	0.00417763	0.000313586
Bread consumption	438853	24685	LTL	472174	rs656817	G	A	0.334265	0.0151072	0.00263357	9.67125e-09	-0.00167477	0.43	0.00417763	0.000313586
Bread consumption	438853	24685	LTL	472174	rs73802707	T	C	0.159742	0.0192751	0.00346882	2.74964e-08	-0.0111159	5.1e-05	0.00417763	0.000313586
Bread consumption	438853	24685	LTL	472174	rs7802468	T	C	0.371407	0.0297029	0.00256578	5.41782e-31	0.00219933	0.29	0.00417763	0.000313586
Bread consumption	438853	24685	LTL	472174	rs838133	G	A	0.5595	-0.0148079	0.00257447	8.82853e-09	0.00114734	0.58	0.00417763	0.000313586
Bread consumption	438853	24685	LTL	472174	rs9529022	C	T	0.370021	0.0150022	0.00258332	6.34757e-09	-0.00271421	0.19	0.00417763	0.000313586
Bread consumption	438853	24685	LTL	472174	rs9564268	C	T	0.611023	0.0147079	0.00255802	8.93911e-09	-0.00187925	0.36	0.00265876	1.59905e-05
Bread consumption	438853	24685	LTL	472174	rs9662365	T	C	0.49672	-0.0155841	0.0024846	3.55805e-10	-0.00574873	0.004	0.00265876	1.59905e-05
Spread on bread consumption	445506	32779	LTL	472174	rs1518166	G	A	0.370498	-0.00396558	0.000676691	4.62164e-09	0.00107352	0.61	0.00265876	1.59905e-05
Spread on bread consumption	445506	32779	LTL	472174	rs1912274	T	C	0.25449	0.00414726	0.000750509	3.27745e-08	0.00441248	0.0549997	0.000586837	5.12034e-05
Spread on bread consumption	445506	32779	LTL	472174	rs663640	T	C	0.222236	0.00581153	0.000789019	1.76466e-13	-0.00151147	0.53	0.000586837	5.12034e-05
Beer or cider consumption	168237	24462	LTL	472174	rs10978542	T	C	0.397399	0.00621129	0.00107681	8.01074e-09	0.00015523	0.94	0.000586837	5.12034e-05
Beer or cider consumption	168237	24462	LTL	472174	rs11039216	T	C	0.531128	-0.0056806	0.00104029	4.74548e-08	-0.00956199	1.79999e-06	0.000586837	5.12034e-05
Beer or cider consumption	168237	24462	LTL	472174	rs1260326	C	T	0.612025	-0.00709597	0.00106323	2.48967e-11	-0.00595534	0.00379997	0.000586837	5.12034e-05
Beer or cider consumption	168237	24462	LTL	472174	rs13107325	T	C	0.071766	0.0118976	0.00199402	2.42189e-09	-6.039e-05	0.99	0.000586837	5.12034e-05
Beer or cider consumption	168237	24462	LTL	472174	rs2622237	G	A	0.421141	-0.00604515	0.00105736	1.08287e-08	-0.00295373	0.15	0.000586837	5.12034e-05
Beer or cider consumption	168237	24462	LTL	472174	rs28712821	A	G	0.598583	-0.00953786	0.00107348	6.3926e-19	-0.00214969	0.3	0.00179491	0.000577339
Beer or cider consumption	168237	24462	LTL	472174	rs28929474	T	C	0.018817	0.0217042	0.00377016	8.57041e-09	-0.00780306	0.29	0.00179491	0.000577339
Beer or cider consumption	168237	24462	LTL	472174	rs3136329	T	C	0.596394	0.00670775	0.00105064	1.72024e-10	0.00455356	0.0259998	0.00179491	0.000577339
Beer or cider consumption	168237	24462	LTL	472174	rs4953150	T	C	0.345834	-0.00730339	0.0010944	2.49911e-11	-0.00021987	0.92	0.00179491	0.000577339
Beer or cider consumption	168237	24462	LTL	472174	rs56094641	G	A	0.395425	0.00922861	0.00106231	3.71142e-18	-0.00456244	0.0259998	0.00179491	0.000577339
Beer or cider consumption	168237	24462	LTL	472174	rs6049886	T	G	0.336069	-0.00623207	0.00110517	1.71026e-08	-0.00256963	0.23	0.00179491	0.000577339
Beer or cider consumption	168237	24462	LTL	472174	rs663175	A	G	0.541635	-0.00666083	0.00104147	1.59914e-10	-0.00131174	0.51	0.00179491	0.000577339
Beer or cider consumption	168237	24462	LTL	472174	rs6970845	A	G	0.402692	-0.00628554	0.00105959	2.99177e-09	0.00607748	0.00290001	0.00179491	0.000577339
Beer or cider consumption	168237	24462	LTL	472174	rs72720396	G	A	0.225972	0.00804184	0.00123274	6.86629e-11	0.00485484	0.0420001	0.00179491	0.000577339
Beer or cider consumption	168237	24462	LTL	472174	rs7708866	C	T	0.247116	0.00717861	0.00119148	1.6916e-09	0.00730453	0.0016	0.00179491	0.000577339

## Sheet: Sheet2
Supplementary Data 2. Strength of instrumental variables for food consumption phenotypes.
Exposures	F-statistics(Median)	F-statistics(Minimum)
Tea consumption	34.497	29.998
Added salt consumption	39.618	30.099
Salad consumption	33.13	29.745
Red wine consumption	37.279	29.72
Processed meat consumption	32.225	29.785
Poultry consumption	34.862	34.746
Pork consumption	39.844	29.891
Oily fish consumption	37.825	29.856
Non-oily fish consumption	35.69	31.478
Percentage fat in milk consumption	42.62	29.896
Lamb consumption	33.717	29.811
Instant coffee consumption	43.717	30.536
Ground coffee consumption	168.581	33.495
Fresh fruit consumption	37.784	29.863
Fortified wine consumption	36.547	29.745
Drink temperature	36.549	29.747
Dried fruit consumption	36.493	29.876
Decaffeinated coffee consumption	58.658	37.183
Cooked vegetables consumption	35.333	30.169
Cheese consumption	33.519	29.762
Champagne or white wine consumption	48.138	31.458
Bread consumption	34.108	29.996
Spread on bread consumption	34.342	30.536
Beer or cider consumption	36.3	29.818
Beef consumption	35.874	31.017
Vegetables consumption	35.365	29.835
Psychoactive drinks consumption	38.928	30.431
Meat consumption	33.055	29.881
Healthy food consumption	36.071	29.827
Fruit consumption	37.053	29.948
Fish consumption	36.541	29.971
Coffee consumption	37.51	32.828
Overall healthy diet	42.082	30.887
Alcohol consumption	38.297	31.979
Water consumption	36.464	29.749
Water consumption corrected for coffee	35.657	29.75
Vegetarianism	29.784	29.784
Reverse MR
Leukocyte telomere length	55.602	30.645
F-statistic >10 suggests sufficient strength to ensure the validity of the instrumental variable.

## Sheet: Sheet3
Supplementary Data 3. Associations between genetically predicted food consumption phenotypes and leukocyte telomere length.
		IVW							MR-Egger						Weighted Median				MR-PRESSO
Exposures	No. of SNPs	Beta	95% CI	P-value	FDR	Cochran's Q	Q P-value		Beta	95% CI	P-value	intercept	intercept P-value		Beta	95% CI	P-value		Global test P-value	Causal Estimate	Sd	T-stat	P-value
Red wine consumption	6	0.56	0.249 to 0.87	0.000412774	0.007434	6.39	0.269736		0.865	-0.014 to 1.745	0.125959	-0.00236903	0.503591		0.615	0.262 to 0.968	0.000645647		0.3252	-0.55952	0.158425	-3.53178	0.0167081
Processed meat consumption	5	-0.096	-0.643 to 0.451	0.729605	0.874	2.75	0.60115		0.122	-3.638 to 3.882	0.953236	-0.000806413	0.915583		-0.169	-0.842 to 0.505	0.623197		0.6712	0.0262813	0.205071	0.128157	0.90302
Poultry consumption	2	-0.166	-1.697 to 1.365	0.831587	0.874	1.87	0.171694		/	/	/	/	/		/	/	/		/	/	/	/	/
Pork consumption	4	0.766	-1.02 to 2.552	0.400639	0.687429	34.05	1.93753e-07		13.505	9.138 to 17.873	0.0261599	-0.0528064	0.0288463		-0.15	-0.878 to 0.578	0.6856		0.001	-0.765909	0.911276	-0.84048	0.462345
Oily fish consumption	38	-0.074	-0.191 to 0.042	0.211693	0.508	114.31	8.03235e-10		-0.459	-0.96 to 0.042	0.0810399	0.00425956	0.130926		-0.028	-0.133 to 0.077	0.601542		<2e-04	0.055441	0.0549397	1.00913	0.318833
Non-oily fish consumption	5	0.038	-0.304 to 0.38	0.827582	0.874	6.34	0.175235		-1.355	-3.146 to 0.436	0.23479	0.010623	0.219985		-0.035	-0.42 to 0.351	0.860689		0.2248	-0.0380153	0.174539	-0.217804	0.838242
Percentage fat in milk consumption	9	-0.092	-1.167 to 0.983	0.866573	0.874	41.98	1.36495e-06		-0.999	-5.267 to 3.27	0.660442	0.00295649	0.678888		-0.485	-1.162 to 0.193	0.161149		<2e-04	0.0921214	0.548297	0.168014	0.870742
Lamb consumption	15	0.194	-0.347 to 0.735	0.482332	0.788727	52.83	2.0318e-06		3.111	0.88 to 5.341	0.0170788	-0.0118696	0.0212835		0.222	-0.21 to 0.653	0.313845		<2e-04	-0.105432	0.216073	-0.487943	0.631173
Instant coffee consumption	11	-0.024	-0.32 to 0.272	0.874484	0.874	49.3	3.58216e-07		0.228	-0.411 to 0.867	0.502515	-0.00294697	0.405139		0.214	-0.011 to 0.439	0.0619387		0.0004	0.0238441	0.150946	0.157965	0.877629
Ground coffee consumption	3	0.048	-0.41 to 0.505	0.838434	0.874	16.77	0.000228417		0.909	-0.226 to 2.043	0.361013	-0.0142204	0.362232		0.102	-0.076 to 0.28	0.260849		/	/	/	/	/
Fresh fruit consumption	42	-0.087	-0.228 to 0.054	0.226368	0.508	66.86	0.00655977		-0.086	-0.604 to 0.431	0.745845	-4.51605e-06	0.99773		-0.191	-0.361 to -0.021	0.0273923		0.0022	0.0484736	0.0709498	0.683209	0.497901
Fortified wine consumption	47	0.457	-0.16 to 1.074	0.146435	0.438	78.42	0.00202977		0.503	-2.131 to 3.138	0.709695	-6.59922e-05	0.971717		0.516	-0.21 to 1.243	0.163743		/	/	/	/	/
Drink temperature	47	0.457	-0.16 to 1.074	0.146435	0.438	78.42	0.00202977		0.503	-2.131 to 3.138	0.709695	-6.59922e-05	0.971717		0.516	-0.194 to 1.226	0.154204		<2e-04	-0.613876	0.351973	-1.7441	0.086939
Dried fruit consumption	38	-0.207	-0.35 to -0.063	0.00474533	0.04275	119.54	1.26186e-10		-0.577	-1.185 to 0.031	0.0709144	0.00336775	0.227147		-0.062	-0.19 to 0.066	0.340268		<2e-04	0.202801	0.0685881	2.95679	0.00519467
Decaffei/ted coffee consumption	3	0.191	-0.111 to 0.493	0.216063	0.508	4.28	0.117821		0.966	-1.31 to 3.242	0.558161	-0.00926687	0.621506		0.122	-0.168 to 0.413	0.408419		/	/	/	/	/
Cooked vegetables consumption	7	0.237	-0.522 to 0.995	0.540909	0.846783	22.75	0.000883852		-1.822	-5.247 to 1.602	0.344772	0.00897456	0.2817		-0.255	-0.821 to 0.312	0.378019		0.0026	-0.236665	0.387062	-0.611439	0.563343
Cheese consumption	17	0.128	-1.221 to 1.476	0.852811	0.874	272.18	1.42754e-48		2.389	-4.511 to 9.289	0.507732	-0.00747453	0.52211		-0.104	-0.644 to 0.437	0.706534		<2e-04	-0.127663	0.688087	-0.185533	0.855142
Champagne or white wine consumption	6	0.601	0.287 to 0.914	0.000175132	0.0063	9.1	0.105038		0.485	-0.275 to 1.246	0.279064	0.00104399	0.755568		0.47	0.161 to 0.78	0.00289013		0.2192	-0.564098	0.144243	-3.91076	0.00788553
Bread consumption	21	-0.016	-0.135 to 0.104	0.794071	0.874	103.31	3.20702e-13		-0.006	-0.556 to 0.543	0.981813	-0.000171192	0.972834		-0.007	-0.095 to 0.082	0.87898		<2e-04	0.00460191	0.054447	0.0845209	0.933374
Spread on bread consumption	3	0.076	-0.728 to 0.879	0.853255	0.874	4.27	0.118151		-1.361	-7.241 to 4.519	0.728868	0.00675506	0.711834		-0.261	-0.94 to 0.418	0.451618		/	/	/	/	/
Beer or cider consumption	15	0.238	-0.074 to 0.551	0.135171	0.438	60.66	8.99514e-08		-0.785	-2.042 to 0.472	0.242474	0.00786287	0.124518		0.21	-0.042 to 0.462	0.102748		<2e-04	-0.23826	0.159476	-1.49402	0.157365
Beef consumption	5	0.142	-0.369 to 0.653	0.584906	0.874	2.84	0.584498		2.238	-2.76 to 7.235	0.444742	-0.00789786	0.469301		0.298	-0.344 to 0.941	0.362716		0.6922	-0.0766561	0.188791	-0.406038	0.701508
Vegetables consumption	21	-0.078	-0.221 to 0.064	0.282859	0.536211	99.65	1.45657e-12		-0.455	-1.181 to 0.272	0.235344	0.00593525	0.313693		-0.025	-0.126 to 0.076	0.625566		<2e-04	0.0845379	0.061687	1.37043	0.183235
Psychoactive drinks consumption	13	0.056	0 to 0.113	0.0502466	0.2259	41.08	4.75188e-05		0.109	-0.032 to 0.25	0.156527	-0.00240918	0.437643		0.072	0.023 to 0.121	0.00418742		0.0004	-0.0566894	0.0271421	-2.08861	0.0569774
Meat consumption	18	0.058	-0.042 to 0.158	0.253546	0.508	59.24	1.40324e-06		0.594	0.156 to 1.032	0.0172078	-0.0109796	0.0263427		0.029	-0.047 to 0.106	0.456336		<2e-04	-0.0650237	0.0464006	-1.40135	0.178115
Healthy food consumption	36	-0.056	-0.149 to 0.038	0.24244	0.508	173.73	2.6476e-20		-0.322	-0.679 to 0.034	0.0854999	0.00475898	0.13867		0.01	-0.06 to 0.08	0.77106		<2e-04	0.060194	0.0455788	1.32066	0.194726
Fruit consumption	49	-0.072	-0.13 to -0.014	0.0154512	0.1116	119.22	5.44618e-08		-0.021	-0.233 to 0.191	0.848687	-0.000895167	0.6239		-0.055	-0.115 to 0.005	0.0745026		<2e-04	0.0725926	0.0276107	2.62915	0.0111767
Fish consumption	22	-0.027	-0.135 to 0.08	0.618948	0.874	99.9	3.01035e-12		-0.477	-0.896 to -0.057	0.0375531	0.00885314	0.0429679		-0.001	-0.073 to 0.07	0.967749		<2e-04	0.0272548	0.0548011	0.497342	0.624116
Coffee consumption	11	0.007	-0.042 to 0.056	0.781005	0.874	45.01	2.1638e-06		0.026	-0.078 to 0.131	0.63665	-0.00127401	0.690701		0.012	-0.023 to 0.047	0.500001		0.0004	-0.00700794	0.0252075	-0.278009	0.786668
Overall healthy diet	13	0.084	0.033 to 0.135	0.00116878	0.01404	17.44	0.133931		0.057	-0.12 to 0.234	0.540343	0.000778283	0.760714		0.091	0.03 to 0.152	0.0034259		0.0206	-0.0656715	0.029512	-2.22525	0.044388
Alcohol consumption	7	0.075	0.007 to 0.143	0.0311609	0.1872	11.26	0.0807836		0.185	0.026 to 0.344	0.0710969	-0.0042061	0.199119		0.086	0.016 to 0.155	0.0153035		0.1138	-0.074889	0.0347511	-2.15501	0.0745885
Water consumption	53	-0.03	-0.058 to -0.001	0.0404841	0.208286	112.08	2.69667e-06		-0.085	-0.16 to -0.01	0.0304619	0.00186831	0.124117		-0.015	-0.047 to 0.016	0.329002		<2e-04	0.025424	0.0150515	1.68913	0.0969606
Water consumption corrected for coffee	40	-0.02	-0.052 to 0.013	0.23664	0.508	77.01	0.000272116		-0.122	-0.293 to 0.048	0.167634	0.00312564	0.23686		-0.011	-0.046 to 0.024	0.543982		<2e-04	0.0199213	0.0160371	1.2422	0.221221
Tea consumption	23	0.013	-0.125 to 0.15	0.854734	0.874	40.67	0.00900654		0.424	-0.089 to 0.937	0.119988	-0.00378963	0.118644		0.008	-0.156 to 0.172	0.922671		0.012	-0.00822377	0.0632467	-0.130027	0.897586
Added salt consumption	61	0.386	-0.062 to 0.834	0.0916111	0.3664	213.6	4.31502e-19		0.858	-0.956 to 2.672	0.35788	-0.0011503	0.600545		0.143	-0.229 to 0.515	0.451318		<2e-04	-0.330574	0.2146	-1.54042	0.128467
Salad consumption	21	-0.167	-0.5 to 0.166	0.326438	0.5868	97.85	3.04283e-12		-0.493	-2.258 to 1.271	0.590111	0.00214984	0.715779		-0.043	-0.272 to 0.187	0.715366		<2e-04	0.18184	0.156523	1.16175	0.257787
Abbreviations:inverse variance weighted (IVW); Mendelian randomisation (MR); MR-Pleiotropy RESidual Sum and Outliers (MR-PRESSO); single nucleotide polymorphism (SNP).
MR-Egger method, with an intercept term differing from zero representing evidence of horizontal pleiotropy, the intercept with P-value < 0.05 indicates the presence of overall horizontal pleiotropy.
Cochran’s Q statistic in IVW methods to assess heterogeneity of the Wald estimates across variants, P-value < 0.05 indicates the presence of heterogeneity.
MR-PRESSO Global test detected horizontal pleiotropy and MR-PRESSO distortion test detected whether statistically significant differences in the causal estimates before and after correction for outliers.

## Sheet: Sheet4
Supplementary Data 4. MR results of food consumption traits on leukocyte telomere length after removing outliers (identified using Radial MR).
			IVW						MR-Egger						Weighted Median				MR-PRESSO
Exposures	No. of SNPs	No. of removing SNPs*	Beta	95% CI	P-value	Cochran's Q	Q P-value		Beta	95% CI	P-value	intercept	intercept P-value		Beta	95% CI	P-value		Global test P-value	Causal Estimate	Sd	T-stat	P-value
Added salt consumption	52	9	0.135	-0.123 to 0.393	0.303809	38.8216	0.894427		0.315	-0.673 to 1.303	0.534536	-0.000439212	0.713001		0.131	-0.251 to 0.512	0.501185		0.8948	0.135238	0.114744	1.1786	0.244026
Salad consumption	16	5	-0.227	-0.405 to -0.05	0.0121709	8.81033	0.887224		0.138	-0.86 to 1.137	0.79004	-0.00228732	0.477661		-0.196	-0.439 to 0.047	0.114425		0.8852	-0.227448	0.069527	-3.27137	0.00515264
Drink temperature	40	7	0.312	-0.21 to 0.835	0.240842	28.1909	0.900122		-0.406	-2.744 to 1.931	0.735188	0.000999599	0.540042		0.18	-0.568 to 0.928	0.637148		0.908	0.312464	0.226499	1.37954	0.175588
Cheese consumption	9	8	0.15	-0.322 to 0.622	0.534337	4.77701	0.781123		-0.53	-4.516 to 3.455	0.801756	0.00206879	0.746152		0.164	-0.465 to 0.794	0.609041		0.7816	0.149703	0.186162	0.804151	0.444546
Vegetables consumption	21	0	-0.089	-0.153 to -0.024	0.00715827	17.3061	0.63302		0.016	-0.345 to 0.377	0.932983	-0.00158119	0.571868		-0.083	-0.17 to 0.003	0.0598378		0.6308	-0.0885138	0.0306155	-2.89114	0.00903072
Tea consumption	19	4	-0.013	-0.13 to 0.103	0.821011	14.7982	0.675771		-0.082	-0.688 to 0.524	0.794257	0.000588328	0.824099		-0.024	-0.181 to 0.133	0.762433		0.6984	-0.0134198	0.0537821	-0.249523	0.805782
Red wine consumption	6	0	0.56	0.249 to 0.87	0.000412774	6.39412	0.269736		0.865	-0.014 to 1.745	0.125959	-0.00236903	0.503591		0.615	0.257 to 0.973	0.000763377		0.3346	0.55952	0.158425	3.53178	0.0167081
Processed meat consumption	5	0	-0.096	-0.643 to 0.451	0.729605	2.74623	0.60115		0.122	-3.638 to 3.882	0.953236	-0.000806413	0.915583		-0.169	-0.856 to 0.518	0.629933		0.6406	-0.0964578	0.231226	-0.417158	0.697979
Poultry consumption	2	0	-0.166	-1.697 to 1.365	0.831587	1.86809	0.171694		/	/	/	/	/		/	/	/		/	/	/	/	/
Pork consumption	4	0	0.766	-1.02 to 2.552	0.400639	34.0458	1.93753e-07		13.505	9.138 to 17.873	0.0261599	-0.0528064	0.0288463		-0.15	-0.864 to 0.563	0.67949		0.0004	0.765909	0.911276	0.84048	0.462345
Oily fish consumption	32	6	-0.054	-0.128 to 0.02	0.155816	24.2374	0.800739		-0.104	-0.449 to 0.241	0.55955	0.000532988	0.772174		-0.066	-0.173 to 0.041	0.22987		0.8038	-0.0536656	0.033434	-1.60512	0.118608
Non-oily fish consumption	4	1	-0.122	-0.424 to 0.181	0.431269	0.849656	0.837557		-0.664	-2.49 to 1.162	0.550043	0.00431004	0.614861		-0.057	-0.402 to 0.288	0.747076		0.841	-0.121579	0.0822113	-1.47886	0.235721
Percentage fat in milk consumption	5	4	0.31	-0.413 to 1.033	0.400283	2.27584	0.68517		-3.104	-8.096 to 1.888	0.31006	0.00879811	0.268489		0.076	-0.862 to 1.013	0.874384		0.7104	0.31023	0.278207	1.1151	0.32728
Lamb consumption	12	3	0.043	-0.27 to 0.357	0.786202	8.70194	0.649383		0.483	-1.242 to 2.208	0.595128	-0.00175394	0.622418		0.285	-0.153 to 0.722	0.201826		0.6394	0.0433537	0.142159	0.304967	0.766084
Instant coffee consumption	6	5	-0.016	-0.225 to 0.192	0.877391	5.56886	0.350454		-0.167	-0.645 to 0.312	0.532442	0.00146779	0.52642		0.004	-0.224 to 0.232	0.970761		0.4526	-0.0164115	0.106377	-0.154277	0.883425
Ground coffee consumption	3	0	0.048	-0.41 to 0.505	0.838434	16.7687	0.000228417		0.909	-0.226 to 2.043	0.361013	-0.0142204	0.362232		0.102	-0.068 to 0.272	0.238784		#N/A	#N/A	#N/A	#N/A	#N/A
Fresh fruit consumption	36	6	-0.153	-0.271 to -0.034	0.0116369	23.38	0.933104		-0.091	-0.514 to 0.333	0.677303	-0.000388259	0.766922		-0.203	-0.378 to -0.028	0.022673		0.936	-0.15272	0.0494737	-3.0869	0.00394141
Fortified wine consumption	47	0	0.457	-0.16 to 1.074	0.146435	78.4178	0.00202977		0.503	-2.131 to 3.138	0.709695	-6.59922e-05	0.971717		0.516	-0.213 to 1.246	0.16543		0.0028	0.456914	0.314627	1.45224	0.153222
Dried fruit consumption	32	6	-0.13	-0.221 to -0.04	0.00487696	30.5447	0.489315		-0.559	-1.091 to -0.028	0.0478475	0.003614	0.118785		-0.064	-0.195 to 0.067	0.340925		0.488	-0.130366	0.0459689	-2.83595	0.00797756
Cooked vegetables consumption	4	3	-0.218	-0.71 to 0.275	0.386504	0.470641	0.925292		-0.667	-2.628 to 1.294	0.573463	0.00213801	0.688064		-0.26	-0.84 to 0.32	0.380142		0.9304	-0.217574	0.0995146	-2.18636	0.116652
Champagne or white wine consumption	6	0	0.469	0.238 to 0.699	6.87837e-05	3.11848	0.681725		0.598	0.087 to 1.109	0.0834319	-0.00116855	0.606931		0.401	0.104 to 0.697	0.00802827		0.721	0.46859	0.0929709	5.04018	0.00396629
Bread consumption	17	4	-0.02	-0.079 to 0.039	0.510404	15.8696	0.462095		0.206	-0.029 to 0.441	0.105835	-0.00415113	0.0702953		0.005	-0.076 to 0.087	0.899226		0.439	-0.0197912	0.0299455	-0.660906	0.518076
Spread on bread consumption	3	0	0.076	-0.728 to 0.879	0.853255	4.27158	0.118151		-1.361	-7.241 to 4.519	0.728868	0.00675506	0.711834		-0.261	-0.988 to 0.466	0.481618		#N/A	#N/A	#N/A	#N/A	#N/A
Beer or cider consumption	9	6	0.289	0.095 to 0.483	0.00347394	5.66498	0.684701		-0.097	-1.107 to 0.913	0.856065	0.00289723	0.470422		0.221	-0.045 to 0.488	0.103922		0.709	0.28891	0.0831925	3.47279	0.00840817
Beef consumption	5	0	0.142	-0.369 to 0.653	0.584906	2.84262	0.584498		2.238	-2.76 to 7.235	0.444742	-0.00789786	0.469301		0.298	-0.341 to 0.938	0.3604		0.6266	0.142422	0.2198	0.64796	0.552326
Psychoactive drinks consumption	10	3	0.091	0.055 to 0.127	6.64668e-07	8.95526	0.441414		0.126	0.037 to 0.214	0.0235838	-0.00161734	0.42086		0.087	0.037 to 0.137	0.000635192		0.5188	0.0908477	0.0182285	4.98382	0.000755487
Meat consumption	15	3	0.005	-0.051 to 0.061	0.863125	8.89943	0.837438		0.266	-0.011 to 0.544	0.08272	-0.00546392	0.0821036		0.032	-0.045 to 0.109	0.414414		0.8058	0.00496337	0.0229543	0.216228	0.831929
Alcohol consumption	6	1	0.098	0.046 to 0.151	0.000252187	4.11122	0.533516		0.165	0.036 to 0.293	0.0656327	-0.00264733	0.327908		0.099	0.032 to 0.166	0.00389758		0.5668	0.098191	0.0243269	4.03631	0.00995898
Fruit consumption	45	4	-0.067	-0.107 to -0.027	0.00115976	38.3408	0.712034		-0.108	-0.292 to 0.077	0.259033	0.000671741	0.658769		-0.061	-0.12 to -0.001	0.0446934		0.7212	-0.066881	0.0192181	-3.4801	0.00114324
Fish consumption	19	3	0.009	-0.045 to 0.064	0.733884	11.0103	0.893917		-0.049	-0.307 to 0.209	0.713163	0.00109919	0.654642		-0.006	-0.081 to 0.07	0.885408		0.8858	0.0093997	0.0216245	0.434678	0.668962
Coffee consumption	7	4	0	-0.032 to 0.032	0.9839	5.25884	0.511069		0.003	-0.065 to 0.071	0.935873	-0.000194125	0.918525		-0.002	-0.04 to 0.037	0.937044		0.6218	-0.000329952	0.0153072	-0.0215553	0.983502
Overall healthy diet	11	2	0.061	0.017 to 0.106	0.00674683	8.21633	0.607715		0.095	-0.049 to 0.238	0.227364	-0.000992559	0.643675		0.073	0.011 to 0.134	0.0202517		0.5474	0.0614523	0.0205615	2.98871	0.0136036
Decaffeinated coffee consumption	3	0	0.191	-0.111 to 0.493	0.216063	4.27717	0.117821		0.966	-1.31 to 3.242	0.558161	-0.00926687	0.621506		0.122	-0.187 to 0.432	0.437285		/	/	/	/	/
Water consumption	46	7	-0.022	-0.043 to -0.002	0.0333655	32.3276	0.921433		-0.054	-0.108 to 0	0.0569757	0.00106374	0.22129		-0.015	-0.046 to 0.016	0.32945		0.9022	-0.022174	0.0088333	-2.51028	0.0157271
Water consumption corrected for coffee	35	5	-0.008	-0.034 to 0.017	0.523541	20.2442	0.97021		-0.016	-0.162 to 0.13	0.830206	0.000231766	0.915621		-0.006	-0.043 to 0.03	0.72963		0.9666	-0.00824897	0.0099784	-0.826683	0.414181
Salad consumption	16	5	-0.227	-0.405 to -0.05	0.0121709	8.81	0.887		0.138243	-0.86 to 1.137	0.79004	-0.00228732	0.477661		-0.196	-0.439 to 0.047	0.114425		0.8852	-0.227448	0.069527	-3.27137	0.00515264
				* Herein, we performed Radial MR analyses using modified second-order weights to identify outliers.
				Abbreviations:inverse variance weighted (IVW); Mendelian randomisation (MR); MR-Pleiotropy RESidual Sum and Outliers (MR-PRESSO); single nucleotide polymorphism (SNP).
				MR-Egger method, with an intercept term differing from zero representing evidence of horizontal pleiotropy, the intercept with P-value < 0.05 indicates the presence of overall horizontal pleiotropy.
				Cochran’s Q statistic in IVW methods to assess heterogeneity of the Wald estimates across variants, P-value < 0.05 indicates the presence of heterogeneity.
				MR-PRESSO Global test detected horizontal pleiotropy and MR-PRESSO distortion test detected whether statistically significant differences in the causal estimates before and after correction for outliers.

## Sheet: Sheet5
Supplementary Data 5. Mendelian randomization results after Steiger filtering.
			IVW						MR-Egger						Weighted Median				MR-PRESSO
Exposures	No. of SNPs	Number of removing SNPs	Beta	95% CI	P-value	Q	Q P-value		Beta	95% CI	P-value	intercept	intercept P-value		Beta	95% CI	P-value		Global test P-value	Causal Estimate	Sd	T-stat	P-value
Added salt consumption	60	1	0.236363	-0.056 to 0.528	0.112474	88.0355	0.00846843		0.491	-0.687 to 1.669	0.417111	0.00141696	0.663075		0.142059	-0.228 to 0.512	0.452043		0.0094	0.236363	0.148921	1.58717	0.11782
Salad consumption	20	1	-0.0332021	-0.222 to 0.156	0.730359	28.5913	0.0726907		0.829	-0.146 to 1.804	0.112798	0.00317477	0.094711		-0.0415545	-0.28 to 0.197	0.733124		0.0658	-0.0332021	0.0963363	-0.344648	0.734144
Drink temperature	47	1	0.456914	-0.16 to 1.074	0.146435	78.4178	0.00202977		0.503	-2.131 to 3.138	0.709695	0.00185097	0.971717		0.516226	-0.201 to 1.233	0.158227		0.0016	0.456914	0.314627	1.45224	0.153222
Cheese consumption	15	2	-0.220427	-0.742 to 0.301	0.407384	31.4593	0.0047781		-0.02	-2.659 to 2.618	0.988204	0.00440835	0.881614		-0.103743	-0.652 to 0.445	0.710949		0.009	-0.220427	0.266053	-0.828507	0.421284
Vegetables consumption	20	1	-0.0208955	-0.105 to 0.063	0.624553	31.2038	0.0383414		0.063	-0.396 to 0.523	0.790597	0.0035811	0.719325		-0.0200461	-0.122 to 0.082	0.699341		0.0366	-0.0208955	0.0426955	-0.489408	0.630155
Abbreviations:inverse variance weighted (IVW); Mendelian randomisation (MR); MR-Pleiotropy RESidual Sum and Outliers (MR-PRESSO); single nucleotide polymorphism (SNP).
MR-Egger method, with an intercept term differing from zero representing evidence of horizontal pleiotropy, the intercept with P-value < 0.05 indicates the presence of overall horizontal pleiotropy.
Cochran’s Q statistic in IVW methods to assess heterogeneity of the Wald estimates across variants, P-value < 0.05 indicates the presence of heterogeneity.
MR-PRESSO Global test detected horizontal pleiotropy and MR-PRESSO distortion test detected whether statistically significant differences in the causal estimates before and after correction for outliers.

## Sheet: Sheet6
Supplementary Data 6. Associations between genetically predicted food consumption phenotypes and leukocyte telomere length after removing pleiotropic SNPs.
			IVW						MR-Egger						Weighted Median				MR-PRESSO
Exposures	No. of SNPs	Number of removed SNPs	Beta	95% CI	P-value	Q	Q P-value		Beta	95% CI	P-value	intercept	intercept P-value		Beta	95% CI	P-value		Global test P-value	Causal Estimate	Sd	T-stat	P-value
Dried fruit consumption	30	8	-0.209142	-0.363 to -0.055	0.00771066	77.462	2.70776e-06		-0.322734	-1.132 to 0.487	0.440988	-0.000981852	-0.781237		-0.05929	-0.208 to 0.09	0.435358		<2e-04	-0.209142	0.0784926	-2.66448	0.0124618
Champagne or white wine consumption	5	1	0.553039	0.197 to 0.909	0.00235223	8.041	0.0900979		0.463265	-0.38 to 1.306	0.360328	-0.000872478	-0.826882		0.410343	0.09 to 0.73	0.0119558		0.1854	0.553039	0.181817	3.04173	0.0383372
Red wine consumption	4	2	0.355298	0.008 to 0.703	0.0450082	2.755	0.430942		0.866914	0.122 to 1.611	0.149958	0.00435187	-0.267227		0.211542	-0.216 to 0.639	0.332547		0.471	0.355298	0.169855	2.09177	0.127562
Abbreviations:inverse variance weighted (IVW); Mendelian randomisation (MR); MR-Pleiotropy RESidual Sum and Outliers (MR-PRESSO); single nucleotide polymorphism (SNP).
MR-Egger method, with an intercept term differing from zero representing evidence of horizontal pleiotropy, the intercept with P-value < 0.05 indicates the presence of overall horizontal pleiotropy.
Cochran’s Q statistic in IVW methods to assess heterogeneity of the Wald estimates across variants, P-value < 0.05 indicates the presence of heterogeneity.
MR-PRESSO Global test detected horizontal pleiotropy and MR-PRESSO distortion test detected whether statistically significant differences in the causal estimates before and after correction for outliers.

## Sheet: Sheet7
Supplementary Data 7. Associations of genetically predicted leukocyte telomere length with food consumption
		IVW				MR-Egger				Weighted Median
Exposures	No. of SNPs	Beta	95% CI	P-value		Beta	95% CI	P-value		Beta	95% CI	P-value
Champagne or white wine consumption	97	-0.001	-0.014 to 0.011	0.817782		0.008	-0.014 to 0.029	0.478375		-0.005	-0.02 to 0.01	0.509658
Dried fruit consumption	97	0	-0.018 to 0.019	0.958729		0.009	-0.022 to 0.041	0.563866		-0.01	-0.028 to 0.009	0.317592
Red wine consumption	97	-0.002	-0.012 to 0.008	0.662122		0.015	-0.001 to 0.032	0.0754908		0.007	-0.007 to 0.021	0.343923
Abbreviations: IVW, inverse-varinace weighted;

## Sheet: Sheet8
Supplementary Data 8. Associations of genetically predicted Champagne or white wine consumption with leukocyte telomere length controlled for smoking, and BMI using multivariable Mendelian randomization.
		MVMR-IVW				MVMR-LASSO				MVMR-PRESSO*
Exposures	No. of SNPs	Beta	95% CI	P-value		Beta	95% CI	P-value		Causal Estimate	Sd	T-stat	P-value
BMI	25	0.007	-0.003 to 0.016	0.172		0.007	-0.003 to 0.016	0.172056		0.00675192	0.00494419	1.36563	0.177329
smoke	32	0.006	-0.063 to 0.075	0.861		0.006	-0.063 to 0.075	0.860902		0.00619134	0.0353334	0.175226	0.861512
Champagne or white wine consumption	4	-0.624	-1.056 to -0.192	0.00468		-0.624	-1.056 to -0.192	0.00467605		-0.623923	0.220581	-2.82854	0.00641018
Abbreviations: multivariable Mendelian randomization (MVMR); inverse-variance weighted (IVW); LASSO, least absolute shrinkage and selection operator.
* MVMR-PRESSO method returned outliers-corrected estimates.

## Sheet: Sheet9
Supplementary Data 9. Associations of genetically predicted Dried fruit consumption with leukocyte telomere length controlled for smoking, drinking, and BMI using multivariable Mendelian randomization.
		MVMR-IVW				MVMR-LASSO				MVMR-PRESSO*
Exposures	No. of SNPs	Beta	95% CI	P-value		Beta	95% CI	P-value		Causal Estimate	Sd	T-stat	P-value
BMI	25	0.0083179	-0.001 to 0.017	0.0713155		0.0083179	-0.001 to 0.017	0.0713155		0.00653803	0.00493218	1.32559	0.190174
Dried fruit consumption	34	0.0893174	-0.061 to 0.24	0.243787		0.0893174	-0.061 to 0.24	0.243787		-0.637445	0.22488	-2.8346	0.00630464
smoke	30	0.0349003	-0.03 to 0.099	0.289547		0.0349003	-0.03 to 0.099	0.289547
drink	5	0.285784	0.118 to 0.453	0.000817991		0.0853946	0.453 to 1.331	0.118411		0.00487921	0.0354775	0.13753	0.891088
Abbreviations: multivariable Mendelian randomization (MVMR); inverse-variance weighted (IVW); LASSO, least absolute shrinkage and selection operator.
* MVMR-PRESSO method returned outliers-corrected estimates.

## Sheet: Sheet10
Supplementary Data 10. Associations of genetically predicted short sleep duration with leukocyte telomere length controlled for smoking and BMI using multivariable Mendelian randomization.
		MVMR-IVW				MVMR-LASSO				MVMR-PRESSO*
Exposures	No. of SNPs	Beta	95% CI	P-value		Beta	95% CI	P-value		Causal Estimate	Sd	T-stat	P-value
BMI	26	0.003	-0.006 to 0.013	0.50639						0.00320612	0.00482509	0.664469	0.508936
smoke	33	0.031	-0.036 to 0.097	0.369099		0.035	-0.025 to 0.095	0.248463		0.0305208	0.0339813	0.898162	0.372689
Red wine consumption	4	-0.63	-1.132 to -0.129	0.0137347		-0.546	-1.057 to -0.035	0.0362883		-0.630252	0.255771	-2.46413	0.0166173
Abbreviations: multivariable Mendelian randomization (MVMR); inverse-variance weighted (IVW); LASSO, least absolute shrinkage and selection operator.
* MVMR-PRESSO method returned outliers-corrected estimates.

[truncated: 2 more sheets: Sheet11, Sheet12]
